# Supplementary material for: A survival nomogram model constructed with common clinical characteristics to assist clinical decisions for diffuse low-grade gliomas: A population analysis based on SEER database
Source: Front Oncol. 2023 Feb 9;13:963688. doi: 10.3389/fonc.2023.963688 (PMC9947492; doi:10.3389/fonc.2023.963688)
Supplement: Supplementary file 1 [file Table_1.xlsx]

## Sheet: table
Supplementary Table 1. The information of all enrolled patients (n=2459).
Survival time	Status	Age	Sex	Year of diagnose	Race	Histological type	Laterality	Surgery	Reason no cancer-directed surgery	Radiotherapy	Chemotherapy	Tumor size(mm)		For “Laterality”, the variable “not a paired site” means the tumor has no obvious laterality. The variable “Other” includes that the tumor only involves one side, but the right or left side is not specified or that both sides are involved at the time of diagnosis, but the unilateral origin is unknown. For “Surgery”, “STR” represents “subtotal resection of tumor”, and “GTR” represents “gross total…
15	Dead	45-59	Male	2000-2005	White	Oligodendroglioma	Left	Biopsy	Surgery performed	None/Unknown	Yes	≥60
6	Alive	60-74	Male	2013-2017	White	Astrocytoma	Left	Biopsy	Surgery performed	Radiation	No	0-39
61	Alive	60-74	Male	2013-2017	White	Oligodendroglioma	Left	GTR	Surgery performed	Radiation	Yes	0-39
42	Dead	45-59	Female	2013-2017	White	Oligodendroglioma	Right	GTR	Surgery performed	None/Unknown	Yes	0-39
174	Alive	0-44	Female	2000-2005	Asian or Pacific Islander	Oligodendroglioma	Right	Biopsy	Surgery performed	None/Unknown	No	0-39
30	Dead	60-74	Female	2009-2012	White	Oligodendroglioma	Right	Biopsy	Surgery performed	Radiation	Yes	≥60
167	Alive	0-44	Male	2000-2005	White	Astrocytoma	Right	Biopsy	Surgery performed	None/Unknown	No	0-39
52	Dead	60-74	Female	2006-2008	Asian or Pacific Islander	Oligodendroglioma	Left	Biopsy	Surgery performed	None/Unknown	No	0-39
61	Dead	0-44	Female	2006-2008	White	Astrocytoma	Left	Biopsy	Surgery performed	None/Unknown	No	≥60
45	Dead	45-59	Male	2006-2008	White	Astrocytoma	Right	Biopsy	Surgery performed	None/Unknown	No	0-39
127	Alive	45-59	Male	2006-2008	White	Oligodendroglioma	Right	Biopsy	Surgery performed	None/Unknown	No	0-39
125	Alive	0-44	Male	2006-2008	White	Oligodendroglioma	Right	Biopsy	Surgery performed	None/Unknown	No	0-39
69	Alive	0-44	Male	2006-2008	Asian or Pacific Islander	Oligodendroglioma	Right	Biopsy	Surgery performed	Radiation	Yes	40-59
23	Alive	0-44	Male	2006-2008	White	Astrocytoma	Left	Biopsy	Surgery performed	None/Unknown	No	0-39
124	Alive	0-44	Female	2006-2008	White	Oligodendroglioma	Right	Biopsy	Surgery performed	None/Unknown	No	0-39
71	Alive	0-44	Male	2006-2008	Asian or Pacific Islander	Oligodendroglioma	Left	Biopsy	Surgery performed	None/Unknown	Yes	≥60
0	Dead	≥75	Male	2009-2012	Asian or Pacific Islander	Astrocytoma	Not a paired site	Biopsy	Surgery performed	None/Unknown	No	40-59
119	Alive	45-59	Male	2009-2012	White	Oligodendroglioma	Left	STR	Surgery performed	None/Unknown	Yes	40-59
55	Dead	60-74	Female	2009-2012	White	Oligodendroglioma	Left	Biopsy	Surgery performed	None/Unknown	Yes	40-59
117	Alive	45-59	Male	2009-2012	White	Astrocytoma	Right	Biopsy	Surgery performed	None/Unknown	No	0-39
67	Dead	≥75	Male	2009-2012	White	Oligodendroglioma	Left	Biopsy	Surgery performed	Radiation	Yes	40-59
118	Alive	0-44	Male	2009-2012	White	Oligodendroglioma	Left	Biopsy	Surgery performed	None/Unknown	No	40-59
115	Alive	45-59	Male	2009-2012	White	Astrocytoma	Right	Biopsy	Surgery performed	None/Unknown	No	0-39
22	Dead	45-59	Male	2009-2012	White	Oligodendroglioma	Right	Biopsy	Surgery performed	Radiation	Yes	40-59
68	Dead	0-44	Male	2009-2012	White	Oligodendroglioma	Right	Biopsy	Surgery performed	None/Unknown	Yes	0-39
114	Alive	0-44	Male	2009-2012	White	Astrocytoma	Left	Biopsy	Surgery performed	None/Unknown	No	≥60
80	Dead	0-44	Male	2009-2012	White	Oligodendroglioma	Left	Biopsy	Surgery performed	None/Unknown	Yes	40-59
108	Alive	0-44	Female	2009-2012	White	Oligodendroglioma	Left	Biopsy	Surgery performed	None/Unknown	Yes	40-59
42	Dead	45-59	Male	2009-2012	White	Oligodendroglioma	Right	Biopsy	Surgery performed	None/Unknown	No	0-39
43	Dead	60-74	Male	2009-2012	White	Oligodendroglioma	Left	Biopsy	Surgery performed	None/Unknown	No	40-59
53	Dead	0-44	Male	2009-2012	Asian or Pacific Islander	Oligodendroglioma	Right	Biopsy	Surgery performed	None/Unknown	No	≥60
105	Alive	45-59	Female	2009-2012	White	Oligodendroglioma	Right	Biopsy	Surgery performed	None/Unknown	No	40-59
99	Alive	0-44	Male	2009-2012	White	Oligodendroglioma	Left	Biopsy	Surgery performed	None/Unknown	No	40-59
98	Alive	0-44	Male	2009-2012	Asian or Pacific Islander	Oligodendroglioma	Right	Biopsy	Surgery performed	None/Unknown	No	40-59
96	Alive	0-44	Male	2009-2012	Asian or Pacific Islander	Astrocytoma	Right	GTR	Surgery performed	None/Unknown	No	40-59
96	Alive	45-59	Male	2009-2012	White	Oligodendroglioma	Left	STR	Surgery performed	Radiation	No	≥60
3	Dead	60-74	Female	2009-2012	White	Oligodendroglioma	Right	Biopsy	Surgery performed	Radiation	Yes	0-39
101	Alive	45-59	Female	2009-2012	White	Oligodendroglioma	Right	STR	Surgery performed	None/Unknown	Yes	≥60
5	Dead	45-59	Male	2013-2017	White	Astrocytoma	Right	STR	Surgery performed	Radiation	No	40-59
87	Alive	0-44	Male	2009-2012	White	Oligodendroglioma	Left	STR	Surgery performed	None/Unknown	No	40-59
93	Alive	60-74	Male	2009-2012	White	Astrocytoma	Left	Biopsy	Surgery performed	Radiation	Yes	40-59
15	Dead	45-59	Female	2009-2012	White	Oligodendroglioma	Left	STR	Surgery performed	None/Unknown	No	40-59
87	Alive	45-59	Male	2009-2012	White	Oligodendroglioma	Right	STR	Surgery performed	None/Unknown	No	0-39
86	Alive	45-59	Female	2009-2012	Black	Oligodendroglioma	Left	Biopsy	Surgery performed	None/Unknown	Yes	0-39
51	Alive	0-44	Male	2013-2017	White	Astrocytoma	Left	Biopsy	Surgery performed	None/Unknown	No	0-39
83	Alive	0-44	Female	2009-2012	White	Oligodendroglioma	Right	Biopsy	Surgery performed	None/Unknown	No	0-39
18	Dead	45-59	Female	2009-2012	White	Astrocytoma	Left	Biopsy	Surgery performed	Radiation	Yes	≥60
25	Alive	0-44	Male	2009-2012	White	Astrocytoma	Right	GTR	Surgery performed	None/Unknown	No	≥60
11	Dead	60-74	Male	2009-2012	White	Oligodendroglioma	Right	Biopsy	Surgery performed	Radiation	Yes	40-59
16	Dead	45-59	Male	2009-2012	White	Oligodendroglioma	Right	GTR	Surgery performed	None/Unknown	Yes	40-59
80	Alive	45-59	Male	2009-2012	White	Oligodendroglioma	Left	STR	Surgery performed	Radiation	Yes	≥60
73	Alive	0-44	Male	2009-2012	White	Astrocytoma	Right	GTR	Surgery performed	None/Unknown	No	40-59
79	Alive	60-74	Male	2009-2012	Asian or Pacific Islander	Oligodendroglioma	Left	STR	Surgery performed	None/Unknown	Yes	0-39
74	Alive	0-44	Male	2009-2012	White	Astrocytoma	Right	GTR	Surgery performed	None/Unknown	No	0-39
74	Alive	0-44	Female	2009-2012	White	Astrocytoma	Left	GTR	Surgery performed	None/Unknown	No	0-39
72	Alive	45-59	Male	2009-2012	White	Oligodendroglioma	Left	Biopsy	Surgery performed	Radiation	No	40-59
70	Alive	0-44	Male	2013-2017	White	Oligodendroglioma	Left	STR	Surgery performed	None/Unknown	Yes	0-39
70	Alive	0-44	Female	2013-2017	White	Oligodendroglioma	Right	Biopsy	Surgery performed	None/Unknown	No	40-59
68	Alive	0-44	Male	2013-2017	White	Oligodendroglioma	Left	STR	Surgery performed	None/Unknown	Yes	0-39
62	Alive	45-59	Male	2013-2017	Asian or Pacific Islander	Oligodendroglioma	Right	Biopsy	Surgery performed	None/Unknown	No	0-39
62	Alive	0-44	Female	2013-2017	White	Oligodendroglioma	Right	Biopsy	Surgery performed	None/Unknown	No	40-59
60	Alive	45-59	Male	2013-2017	White	Oligodendroglioma	Left	GTR	Surgery performed	None/Unknown	No	0-39
1	Dead	45-59	Female	2013-2017	White	Astrocytoma	Not a paired site	GTR	Surgery performed	None/Unknown	No	40-59
31	Dead	0-44	Female	2013-2017	White	Astrocytoma	Right	Biopsy	Surgery performed	None/Unknown	Yes	≥60
62	Alive	0-44	Female	2013-2017	White	Oligodendroglioma	Left	STR	Surgery performed	None/Unknown	Yes	40-59
65	Alive	0-44	Female	2013-2017	White	Oligodendroglioma	Left	STR	Surgery performed	None/Unknown	No	0-39
56	Alive	45-59	Female	2013-2017	White	Astrocytoma	Right	Biopsy	Surgery performed	Radiation	Yes	40-59
30	Alive	0-44	Male	2013-2017	Asian or Pacific Islander	Oligodendroglioma	Left	STR	Surgery performed	None/Unknown	No	0-39
60	Alive	45-59	Female	2013-2017	White	Oligodendroglioma	Left	STR	Surgery performed	Radiation	Yes	0-39
60	Alive	0-44	Male	2013-2017	White	Astrocytoma	Left	GTR	Surgery performed	None/Unknown	No	0-39
59	Alive	0-44	Male	2013-2017	Black	Oligodendroglioma	Right	Biopsy	Surgery performed	None/Unknown	No	0-39
55	Alive	0-44	Male	2013-2017	Asian or Pacific Islander	Oligodendroglioma	Right	GTR	Surgery performed	Radiation	Yes	0-39
51	Alive	0-44	Female	2013-2017	White	Astrocytoma	Left	GTR	Surgery performed	None/Unknown	No	40-59
59	Alive	45-59	Female	2013-2017	White	Oligodendroglioma	Left	Biopsy	Surgery performed	None/Unknown	Yes	≥60
52	Alive	0-44	Male	2013-2017	White	Oligodendroglioma	Left	STR	Surgery performed	None/Unknown	Yes	40-59
51	Alive	0-44	Female	2013-2017	White	Astrocytoma	Right	STR	Surgery performed	None/Unknown	Yes	≥60
52	Alive	0-44	Male	2013-2017	White	Astrocytoma	Left	GTR	Surgery performed	None/Unknown	No	0-39
98	Alive	45-59	Female	2009-2012	White	Astrocytoma	Right	GTR	Surgery performed	None/Unknown	No	0-39
51	Alive	0-44	Female	2013-2017	White	Oligodendroglioma	Right	STR	Surgery performed	Radiation	Yes	40-59
50	Alive	0-44	Male	2013-2017	White	Oligodendroglioma	Left	STR	Surgery performed	Radiation	No	40-59
25	Alive	45-59	Female	2013-2017	White	Oligodendroglioma	Right	GTR	Surgery performed	None/Unknown	No	0-39
51	Alive	0-44	Female	2013-2017	Asian or Pacific Islander	Oligodendroglioma	Right	GTR	Surgery performed	None/Unknown	No	0-39
17	Alive	0-44	Male	2013-2017	White	Oligodendroglioma	Right	GTR	Surgery performed	None/Unknown	No	0-39
50	Alive	0-44	Male	2013-2017	Black	Astrocytoma	Right	GTR	Surgery performed	None/Unknown	No	0-39
47	Alive	0-44	Male	2013-2017	White	Oligodendroglioma	Left	GTR	Surgery performed	None/Unknown	Yes	40-59
48	Alive	0-44	Male	2013-2017	White	Oligodendroglioma	Right	GTR	Surgery performed	None/Unknown	No	40-59
44	Alive	45-59	Male	2013-2017	White	Oligodendroglioma	Right	Biopsy	Surgery performed	Radiation	Yes	≥60
44	Alive	45-59	Male	2013-2017	Asian or Pacific Islander	Oligodendroglioma	Right	STR	Surgery performed	Radiation	Yes	40-59
50	Alive	0-44	Male	2013-2017	White	Astrocytoma	Left	Biopsy	Surgery performed	None/Unknown	No	0-39
47	Alive	0-44	Male	2013-2017	White	Astrocytoma	Left	GTR	Surgery performed	None/Unknown	No	≥60
42	Alive	0-44	Female	2013-2017	White	Oligodendroglioma	Right	GTR	Surgery performed	None/Unknown	No	40-59
43	Alive	45-59	Male	2013-2017	White	Astrocytoma	Left	Biopsy	Surgery performed	Radiation	Yes	40-59
41	Alive	60-74	Female	2013-2017	White	Oligodendroglioma	Right	STR	Surgery performed	None/Unknown	Yes	0-39
40	Alive	0-44	Male	2013-2017	White	Astrocytoma	Left	STR	Surgery performed	None/Unknown	No	40-59
39	Alive	0-44	Male	2013-2017	White	Astrocytoma	Left	Biopsy	Surgery performed	None/Unknown	No	0-39
38	Dead	0-44	Male	2013-2017	White	Astrocytoma	Left	STR	Surgery performed	Radiation	Yes	≥60
38	Alive	0-44	Male	2013-2017	White	Oligodendroglioma	Right	STR	Surgery performed	Radiation	Yes	40-59
36	Alive	0-44	Male	2013-2017	White	Astrocytoma	Left	STR	Surgery performed	Radiation	No	≥60
39	Alive	0-44	Male	2013-2017	White	Oligodendroglioma	Left	GTR	Surgery performed	None/Unknown	Yes	0-39
30	Alive	45-59	Male	2013-2017	White	Oligodendroglioma	Left	STR	Surgery performed	None/Unknown	No	0-39
36	Alive	45-59	Male	2013-2017	White	Oligodendroglioma	Right	GTR	Surgery performed	None/Unknown	No	0-39
35	Alive	0-44	Female	2013-2017	White	Oligodendroglioma	Left	GTR	Surgery performed	Radiation	No	40-59
29	Alive	45-59	Male	2013-2017	White	Astrocytoma	Right	STR	Surgery performed	Radiation	Yes	0-39
48	Alive	0-44	Male	2013-2017	White	Oligodendroglioma	Left	GTR	Surgery performed	None/Unknown	Yes	40-59
32	Alive	0-44	Male	2013-2017	White	Oligodendroglioma	Right	STR	Surgery performed	Radiation	Yes	≥60
30	Alive	0-44	Male	2013-2017	White	Oligodendroglioma	Left	STR	Surgery performed	None/Unknown	No	40-59
31	Alive	0-44	Male	2013-2017	Asian or Pacific Islander	Oligodendroglioma	Left	STR	Surgery performed	None/Unknown	Yes	40-59
31	Alive	0-44	Male	2013-2017	White	Oligodendroglioma	Left	GTR	Surgery performed	None/Unknown	No	0-39
31	Alive	0-44	Male	2013-2017	White	Astrocytoma	Left	STR	Surgery performed	Radiation	Yes	40-59
28	Alive	0-44	Female	2013-2017	White	Astrocytoma	Left	GTR	Surgery performed	None/Unknown	No	0-39
30	Alive	0-44	Female	2013-2017	White	Oligodendroglioma	Left	STR	Surgery performed	None/Unknown	No	0-39
30	Alive	60-74	Male	2013-2017	White	Oligodendroglioma	Right	Biopsy	Surgery performed	None/Unknown	No	0-39
28	Alive	0-44	Female	2013-2017	White	Oligodendroglioma	Right	GTR	Surgery performed	None/Unknown	No	0-39
28	Alive	0-44	Female	2013-2017	White	Astrocytoma	Left	GTR	Surgery performed	None/Unknown	No	0-39
27	Alive	0-44	Male	2013-2017	White	Oligodendroglioma	Right	GTR	Surgery performed	Radiation	Yes	≥60
19	Alive	0-44	Male	2013-2017	Asian or Pacific Islander	Astrocytoma	Left	STR	Surgery performed	None/Unknown	No	≥60
26	Alive	0-44	Female	2013-2017	White	Astrocytoma	Right	GTR	Surgery performed	None/Unknown	No	0-39
28	Alive	0-44	Male	2013-2017	White	Astrocytoma	Left	STR	Surgery performed	Radiation	Yes	40-59
22	Alive	45-59	Male	2013-2017	Black	Astrocytoma	Right	GTR	Surgery performed	None/Unknown	No	≥60
25	Alive	0-44	Male	2013-2017	Asian or Pacific Islander	Astrocytoma	Right	STR	Surgery performed	None/Unknown	No	40-59
23	Alive	45-59	Female	2013-2017	White	Astrocytoma	Left	GTR	Surgery performed	Radiation	Yes	40-59
20	Alive	45-59	Male	2013-2017	White	Oligodendroglioma	Other	GTR	Surgery performed	None/Unknown	No	≥60
12	Alive	0-44	Male	2013-2017	White	Astrocytoma	Left	STR	Surgery performed	None/Unknown	No	≥60
20	Alive	60-74	Male	2013-2017	White	Oligodendroglioma	Right	STR	Surgery performed	Radiation	Yes	≥60
20	Alive	0-44	Male	2013-2017	Asian or Pacific Islander	Astrocytoma	Left	STR	Surgery performed	None/Unknown	No	≥60
20	Alive	45-59	Male	2013-2017	White	Astrocytoma	Right	GTR	Surgery performed	Radiation	Yes	40-59
18	Alive	0-44	Male	2013-2017	White	Astrocytoma	Right	GTR	Surgery performed	Radiation	Yes	40-59
24	Alive	0-44	Male	2013-2017	White	Oligodendroglioma	Left	GTR	Surgery performed	None/Unknown	Yes	40-59
16	Alive	0-44	Male	2013-2017	White	Astrocytoma	Left	STR	Surgery performed	Radiation	Yes	0-39
18	Alive	45-59	Male	2013-2017	White	Astrocytoma	Left	STR	Surgery performed	None/Unknown	Yes	≥60
13	Alive	0-44	Female	2013-2017	White	Oligodendroglioma	Right	GTR	Surgery performed	Radiation	Yes	≥60
6	Alive	0-44	Female	2013-2017	White	Oligodendroglioma	Left	STR	Surgery performed	None/Unknown	No	40-59
0	Alive	0-44	Female	2013-2017	White	Astrocytoma	Left	STR	Surgery performed	Radiation	Yes	40-59
9	Alive	0-44	Male	2013-2017	White	Astrocytoma	Left	Biopsy	Surgery performed	None/Unknown	Yes	0-39
8	Alive	0-44	Male	2013-2017	Asian or Pacific Islander	Oligodendroglioma	Right	STR	Surgery performed	Radiation	Yes	40-59
5	Alive	60-74	Male	2013-2017	White	Astrocytoma	Left	GTR	Surgery performed	Radiation	Yes	0-39
5	Alive	0-44	Female	2013-2017	White	Astrocytoma	Right	GTR	Surgery performed	None/Unknown	No	0-39
6	Alive	0-44	Male	2013-2017	White	Oligodendroglioma	Left	GTR	Surgery performed	None/Unknown	No	0-39
6	Alive	0-44	Female	2013-2017	White	Oligodendroglioma	Left	STR	Surgery performed	None/Unknown	Yes	40-59
6	Alive	0-44	Male	2013-2017	Asian or Pacific Islander	Astrocytoma	Left	GTR	Surgery performed	None/Unknown	No	0-39
3	Alive	0-44	Male	2013-2017	White	Astrocytoma	Right	GTR	Surgery performed	Radiation	Yes	≥60
4	Alive	0-44	Male	2013-2017	White	Astrocytoma	Right	STR	Surgery performed	Radiation	Yes	≥60
4	Alive	60-74	Female	2013-2017	White	Oligodendroglioma	Right	GTR	Surgery performed	None/Unknown	No	0-39
2	Alive	0-44	Male	2013-2017	Asian or Pacific Islander	Astrocytoma	Right	STR	Surgery performed	Radiation	Yes	40-59
2	Alive	0-44	Male	2013-2017	White	Astrocytoma	Right	STR	Surgery performed	Radiation	Yes	40-59
5	Alive	45-59	Male	2013-2017	Asian or Pacific Islander	Astrocytoma	Left	Biopsy	Surgery performed	Radiation	Yes	≥60
31	Alive	0-44	Female	2013-2017	White	Oligodendroglioma	Not a paired site	GTR	Surgery performed	None/Unknown	No	0-39
4	Alive	0-44	Male	2013-2017	White	Oligodendroglioma	Right	GTR	Surgery performed	Radiation	Yes	≥60
1	Alive	60-74	Male	2013-2017	White	Astrocytoma	Right	STR	Surgery performed	Radiation	Yes	0-39
0	Alive	45-59	Male	2013-2017	White	Oligodendroglioma	Right	STR	Surgery performed	Radiation	Yes	≥60
1	Alive	45-59	Female	2013-2017	Black	Astrocytoma	Right	STR	Surgery performed	Radiation	Yes	0-39
0	Alive	45-59	Female	2013-2017	White	Astrocytoma	Right	GTR	Surgery performed	None/Unknown	No	0-39
61	Dead	60-74	Female	2009-2012	White	Oligodendroglioma	Right	GTR	Surgery performed	None/Unknown	No	0-39
27	Dead	0-44	Female	2000-2005	White	Oligodendroglioma	Left	Biopsy	Surgery performed	None/Unknown	Yes	≥60
6	Dead	45-59	Male	2006-2008	Black	Astrocytoma	Left	Biopsy	Surgery performed	Radiation	Yes	≥60
140	Alive	0-44	Male	2006-2008	White	Oligodendroglioma	Not a paired site	Biopsy	Surgery performed	None/Unknown	Yes	40-59
125	Alive	60-74	Female	2006-2008	White	Oligodendroglioma	Left	Biopsy	Surgery performed	Radiation	Yes	40-59
120	Alive	0-44	Female	2006-2008	White	Oligodendroglioma	Left	Biopsy	Surgery performed	None/Unknown	No	≥60
119	Alive	0-44	Male	2009-2012	Black	Oligodendroglioma	Left	Biopsy	Surgery performed	None/Unknown	No	0-39
72	Dead	0-44	Female	2009-2012	White	Astrocytoma	Left	Biopsy	Surgery performed	None/Unknown	No	40-59
65	Dead	60-74	Female	2009-2012	White	Astrocytoma	Right	GTR	Surgery performed	None/Unknown	No	40-59
15	Dead	60-74	Female	2009-2012	White	Astrocytoma	Left	Biopsy	Surgery performed	Radiation	No	0-39
93	Dead	0-44	Male	2009-2012	American Indian	Oligodendroglioma	Left	GTR	Surgery performed	None/Unknown	Yes	≥60
109	Alive	45-59	Male	2009-2012	White	Oligodendroglioma	Right	GTR	Surgery performed	None/Unknown	No	0-39
75	Dead	0-44	Female	2009-2012	White	Astrocytoma	Left	Biopsy	Surgery performed	Radiation	No	40-59
62	Dead	60-74	Male	2009-2012	White	Oligodendroglioma	Right	GTR	Surgery performed	None/Unknown	No	40-59
98	Alive	0-44	Female	2009-2012	Black	Astrocytoma	Right	GTR	Surgery performed	None/Unknown	No	0-39
89	Dead	0-44	Male	2009-2012	White	Oligodendroglioma	Left	GTR	Surgery performed	None/Unknown	No	0-39
6	Alive	0-44	Male	2009-2012	White	Oligodendroglioma	Left	GTR	Surgery performed	None/Unknown	Yes	40-59
23	Dead	0-44	Male	2009-2012	White	Astrocytoma	Left	Biopsy	Surgery performed	Radiation	Yes	0-39
18	Dead	60-74	Male	2009-2012	White	Astrocytoma	Not a paired site	GTR	Surgery performed	Radiation	Yes	0-39
97	Alive	0-44	Male	2009-2012	White	Astrocytoma	Left	GTR	Surgery performed	None/Unknown	No	0-39
85	Alive	0-44	Female	2009-2012	White	Oligodendroglioma	Left	GTR	Surgery performed	None/Unknown	Yes	0-39
60	Dead	0-44	Female	2009-2012	Black	Oligodendroglioma	Left	GTR	Surgery performed	None/Unknown	Yes	0-39
84	Alive	0-44	Male	2009-2012	White	Astrocytoma	Right	GTR	Surgery performed	None/Unknown	No	≥60
88	Alive	45-59	Female	2009-2012	White	Oligodendroglioma	Right	STR	Surgery performed	None/Unknown	No	40-59
86	Alive	0-44	Male	2009-2012	White	Oligodendroglioma	Right	STR	Surgery performed	None/Unknown	Yes	≥60
90	Alive	0-44	Female	2009-2012	White	Astrocytoma	Left	GTR	Surgery performed	None/Unknown	No	0-39
63	Dead	45-59	Female	2009-2012	White	Astrocytoma	Other	Biopsy	Surgery performed	None/Unknown	Yes	0-39
67	Dead	0-44	Male	2009-2012	White	Astrocytoma	Right	Biopsy	Surgery performed	None/Unknown	No	0-39
6	Dead	60-74	Male	2009-2012	White	Astrocytoma	Right	Biopsy	Surgery performed	Radiation	Yes	0-39
83	Alive	45-59	Male	2009-2012	White	Astrocytoma	Right	STR	Surgery performed	None/Unknown	Yes	≥60
70	Dead	60-74	Female	2009-2012	Black	Astrocytoma	Not a paired site	GTR	Surgery performed	None/Unknown	No	40-59
74	Alive	0-44	Female	2009-2012	White	Oligodendroglioma	Left	GTR	Surgery performed	None/Unknown	No	0-39
74	Alive	0-44	Female	2009-2012	White	Astrocytoma	Right	GTR	Surgery performed	None/Unknown	No	0-39
75	Alive	45-59	Female	2009-2012	White	Oligodendroglioma	Right	GTR	Surgery performed	None/Unknown	No	≥60
62	Alive	0-44	Female	2009-2012	White	Astrocytoma	Left	STR	Surgery performed	None/Unknown	No	40-59
72	Alive	0-44	Male	2009-2012	Asian or Pacific Islander	Astrocytoma	Left	GTR	Surgery performed	None/Unknown	No	0-39
75	Alive	0-44	Male	2009-2012	White	Astrocytoma	Right	STR	Surgery performed	None/Unknown	Yes	40-59
81	Alive	45-59	Female	2009-2012	White	Oligodendroglioma	Right	Biopsy	Surgery performed	None/Unknown	No	0-39
83	Alive	45-59	Male	2009-2012	White	Oligodendroglioma	Right	STR	Surgery performed	None/Unknown	No	40-59
78	Alive	0-44	Female	2009-2012	White	Oligodendroglioma	Left	GTR	Surgery performed	None/Unknown	No	0-39
83	Alive	0-44	Male	2009-2012	White	Oligodendroglioma	Right	Biopsy	Surgery performed	None/Unknown	No	40-59
77	Alive	0-44	Male	2009-2012	White	Oligodendroglioma	Left	GTR	Surgery performed	None/Unknown	Yes	40-59
53	Dead	45-59	Male	2009-2012	White	Oligodendroglioma	Left	GTR	Surgery performed	None/Unknown	Yes	0-39
55	Dead	0-44	Male	2013-2017	Black	Oligodendroglioma	Right	GTR	Surgery performed	None/Unknown	No	40-59
66	Alive	0-44	Male	2013-2017	White	Astrocytoma	Not a paired site	GTR	Surgery performed	None/Unknown	No	40-59
67	Alive	0-44	Male	2013-2017	White	Astrocytoma	Right	GTR	Surgery performed	None/Unknown	No	40-59
71	Alive	0-44	Male	2013-2017	White	Oligodendroglioma	Left	STR	Surgery performed	None/Unknown	No	40-59
24	Alive	0-44	Male	2013-2017	White	Astrocytoma	Right	Biopsy	Surgery performed	None/Unknown	No	0-39
63	Alive	0-44	Female	2013-2017	White	Oligodendroglioma	Left	GTR	Surgery performed	None/Unknown	No	0-39
11	Dead	0-44	Female	2013-2017	White	Astrocytoma	Not a paired site	Biopsy	Surgery performed	Radiation	No	0-39
68	Alive	0-44	Male	2013-2017	White	Oligodendroglioma	Left	GTR	Surgery performed	None/Unknown	No	0-39
67	Alive	0-44	Female	2013-2017	White	Oligodendroglioma	Right	STR	Surgery performed	None/Unknown	No	0-39
63	Alive	0-44	Female	2013-2017	White	Astrocytoma	Right	Biopsy	Surgery performed	None/Unknown	No	0-39
66	Alive	0-44	Female	2013-2017	White	Astrocytoma	Right	GTR	Surgery performed	None/Unknown	No	40-59
63	Alive	45-59	Male	2013-2017	White	Oligodendroglioma	Left	GTR	Surgery performed	None/Unknown	No	40-59
61	Alive	45-59	Female	2013-2017	White	Oligodendroglioma	Left	GTR	Surgery performed	None/Unknown	No	40-59
6	Alive	0-44	Male	2013-2017	White	Astrocytoma	Right	GTR	Surgery performed	None/Unknown	No	0-39
56	Alive	0-44	Male	2013-2017	Black	Oligodendroglioma	Right	Biopsy	Surgery performed	None/Unknown	No	≥60
54	Alive	0-44	Female	2013-2017	White	Astrocytoma	Right	STR	Surgery performed	Radiation	No	40-59
54	Alive	0-44	Male	2013-2017	White	Astrocytoma	Right	GTR	Surgery performed	None/Unknown	No	0-39
17	Alive	0-44	Male	2013-2017	White	Oligodendroglioma	Left	Biopsy	Surgery performed	None/Unknown	Yes	≥60
59	Alive	0-44	Male	2013-2017	White	Oligodendroglioma	Right	GTR	Surgery performed	None/Unknown	No	0-39
58	Alive	60-74	Male	2013-2017	White	Oligodendroglioma	Left	GTR	Surgery performed	None/Unknown	No	0-39
48	Alive	0-44	Female	2013-2017	White	Oligodendroglioma	Not a paired site	Biopsy	Surgery performed	None/Unknown	No	0-39
62	Alive	0-44	Male	2013-2017	White	Oligodendroglioma	Left	STR	Surgery performed	None/Unknown	No	40-59
21	Dead	60-74	Male	2013-2017	White	Astrocytoma	Right	Biopsy	Surgery performed	Radiation	Yes	40-59
15	Dead	45-59	Male	2013-2017	White	Astrocytoma	Right	Biopsy	Surgery performed	Radiation	Yes	0-39
44	Alive	0-44	Male	2013-2017	White	Oligodendroglioma	Left	STR	Surgery performed	None/Unknown	Yes	0-39
9	Dead	≥75	Female	2013-2017	White	Oligodendroglioma	Right	GTR	Surgery performed	None/Unknown	No	≥60
37	Alive	0-44	Male	2013-2017	White	Oligodendroglioma	Right	GTR	Surgery performed	None/Unknown	No	0-39
7	Alive	45-59	Female	2013-2017	White	Astrocytoma	Right	Biopsy	Surgery performed	Radiation	Yes	0-39
39	Alive	45-59	Male	2013-2017	White	Oligodendroglioma	Not a paired site	GTR	Surgery performed	None/Unknown	No	0-39
39	Alive	0-44	Female	2013-2017	White	Oligodendroglioma	Right	GTR	Surgery performed	Radiation	Yes	0-39
29	Alive	0-44	Female	2013-2017	White	Astrocytoma	Left	STR	Surgery performed	None/Unknown	Yes	40-59
28	Alive	45-59	Female	2013-2017	White	Oligodendroglioma	Right	STR	Surgery performed	Radiation	Yes	40-59
27	Alive	45-59	Male	2013-2017	Black	Astrocytoma	Left	GTR	Surgery performed	Radiation	Yes	0-39
28	Alive	0-44	Male	2013-2017	White	Astrocytoma	Left	GTR	Surgery performed	Radiation	No	0-39
3	Alive	0-44	Female	2013-2017	White	Oligodendroglioma	Right	GTR	Surgery performed	None/Unknown	No	0-39
7	Alive	0-44	Male	2013-2017	Asian or Pacific Islander	Oligodendroglioma	Left	STR	Surgery performed	None/Unknown	No	≥60
4	Alive	0-44	Male	2013-2017	White	Astrocytoma	Left	GTR	Surgery performed	None/Unknown	No	0-39
4	Alive	0-44	Male	2013-2017	White	Astrocytoma	Left	STR	Surgery performed	Radiation	Yes	40-59
17	Alive	0-44	Male	2013-2017	Asian or Pacific Islander	Astrocytoma	Right	STR	Surgery performed	Radiation	Yes	0-39
17	Alive	0-44	Female	2013-2017	White	Astrocytoma	Right	GTR	Surgery performed	None/Unknown	No	0-39
20	Alive	45-59	Male	2013-2017	Black	Astrocytoma	Left	STR	Surgery performed	Radiation	Yes	0-39
15	Alive	0-44	Male	2013-2017	White	Oligodendroglioma	Right	STR	Surgery performed	Radiation	Yes	≥60
19	Alive	0-44	Female	2013-2017	White	Oligodendroglioma	Right	GTR	Surgery performed	None/Unknown	No	40-59
16	Alive	0-44	Female	2013-2017	White	Astrocytoma	Left	GTR	Surgery performed	None/Unknown	No	0-39
12	Alive	45-59	Male	2013-2017	White	Oligodendroglioma	Left	STR	Surgery performed	None/Unknown	No	0-39
23	Alive	45-59	Female	2013-2017	White	Astrocytoma	Right	GTR	Surgery performed	Radiation	No	0-39
22	Alive	0-44	Female	2013-2017	White	Oligodendroglioma	Right	GTR	Surgery performed	None/Unknown	No	0-39
11	Dead	60-74	Male	2013-2017	White	Astrocytoma	Right	Biopsy	Surgery performed	Radiation	No	0-39
0	Alive	0-44	Male	2013-2017	White	Oligodendroglioma	Right	GTR	Surgery performed	None/Unknown	No	40-59
7	Alive	45-59	Male	2013-2017	White	Astrocytoma	Left	STR	Surgery performed	Radiation	Yes	0-39
2	Alive	0-44	Female	2013-2017	White	Oligodendroglioma	Right	STR	Surgery performed	Radiation	Yes	0-39
5	Alive	0-44	Female	2013-2017	White	Astrocytoma	Right	Biopsy	Surgery performed	Radiation	Yes	≥60
7	Alive	0-44	Male	2013-2017	White	Astrocytoma	Left	STR	Surgery performed	Radiation	Yes	40-59
9	Alive	0-44	Female	2013-2017	White	Oligodendroglioma	Right	STR	Surgery performed	Radiation	No	40-59
4	Alive	60-74	Male	2013-2017	White	Astrocytoma	Left	STR	Surgery performed	None/Unknown	No	≥60
7	Alive	0-44	Male	2013-2017	White	Astrocytoma	Left	STR	Surgery performed	None/Unknown	No	≥60
4	Alive	0-44	Female	2013-2017	White	Oligodendroglioma	Right	Biopsy	Surgery performed	Radiation	Yes	0-39
10	Alive	0-44	Male	2013-2017	White	Oligodendroglioma	Not a paired site	STR	Surgery performed	Radiation	Yes	40-59
15	Dead	60-74	Female	2009-2012	White	Astrocytoma	Not a paired site	STR	Surgery performed	Radiation	Yes	0-39
153	Alive	60-74	Male	2006-2008	White	Astrocytoma	Right	Biopsy	Surgery performed	Radiation	Yes	0-39
19	Dead	60-74	Male	2009-2012	White	Oligodendroglioma	Not a paired site	STR	Surgery performed	None/Unknown	No	≥60
110	Dead	45-59	Female	2000-2005	White	Oligodendroglioma	Right	Biopsy	Surgery performed	Radiation	No	0-39
3	Dead	45-59	Male	2000-2005	White	Astrocytoma	Right	Biopsy	Surgery performed	None/Unknown	No	40-59
137	Dead	0-44	Male	2000-2005	White	Astrocytoma	Right	Biopsy	Surgery performed	None/Unknown	No	40-59
120	Alive	0-44	Female	2006-2008	White	Astrocytoma	Right	Biopsy	Surgery performed	None/Unknown	No	0-39
116	Alive	0-44	Female	2009-2012	Black	Oligodendroglioma	Right	Biopsy	Surgery performed	None/Unknown	No	0-39
150	Dead	0-44	Male	2000-2005	White	Astrocytoma	Right	Biopsy	Surgery performed	None/Unknown	No	≥60
111	Dead	0-44	Female	2000-2005	White	Oligodendroglioma	Left	Biopsy	Surgery performed	Radiation	Yes	≥60
167	Alive	45-59	Female	2000-2005	White	Astrocytoma	Right	Biopsy	Surgery performed	None/Unknown	No	0-39
159	Alive	0-44	Male	2000-2005	White	Oligodendroglioma	Right	GTR	Surgery performed	None/Unknown	No	≥60
28	Dead	45-59	Male	2006-2008	White	Oligodendroglioma	Left	Biopsy	Surgery performed	Radiation	Yes	40-59
145	Alive	0-44	Male	2006-2008	White	Astrocytoma	Left	Biopsy	Surgery performed	Radiation	Yes	0-39
151	Alive	≥75	Female	2006-2008	White	Oligodendroglioma	Left	Biopsy	Surgery performed	None/Unknown	No	0-39
138	Alive	0-44	Male	2006-2008	White	Oligodendroglioma	Right	Biopsy	Surgery performed	Radiation	Yes	≥60
142	Alive	45-59	Male	2006-2008	White	Astrocytoma	Right	STR	Surgery performed	None/Unknown	No	40-59
22	Dead	45-59	Male	2006-2008	White	Oligodendroglioma	Right	Biopsy	Surgery performed	Radiation	Yes	0-39
139	Alive	0-44	Female	2006-2008	White	Astrocytoma	Not a paired site	Biopsy	Surgery performed	None/Unknown	No	0-39
126	Alive	0-44	Female	2006-2008	White	Oligodendroglioma	Not a paired site	Biopsy	Surgery performed	None/Unknown	Yes	≥60
127	Alive	0-44	Male	2006-2008	White	Astrocytoma	Left	Biopsy	Surgery performed	Radiation	Yes	40-59
46	Alive	0-44	Female	2006-2008	White	Oligodendroglioma	Right	Biopsy	Surgery performed	None/Unknown	No	0-39
129	Alive	45-59	Male	2006-2008	White	Oligodendroglioma	Right	Biopsy	Surgery performed	None/Unknown	No	0-39
81	Dead	0-44	Male	2006-2008	White	Oligodendroglioma	Right	STR	Surgery performed	Radiation	Yes	0-39
116	Alive	45-59	Female	2009-2012	White	Oligodendroglioma	Right	Biopsy	Surgery performed	Radiation	Yes	40-59
115	Alive	0-44	Female	2009-2012	Black	Oligodendroglioma	Left	Biopsy	Surgery performed	None/Unknown	Yes	0-39
109	Alive	0-44	Female	2009-2012	Black	Oligodendroglioma	Right	Biopsy	Surgery performed	None/Unknown	Yes	≥60
8	Alive	0-44	Male	2009-2012	Asian or Pacific Islander	Oligodendroglioma	Right	STR	Surgery performed	Radiation	No	≥60
111	Alive	45-59	Female	2009-2012	White	Oligodendroglioma	Right	Biopsy	Surgery performed	Radiation	No	40-59
5	Dead	0-44	Female	2009-2012	White	Astrocytoma	Left	Biopsy	Surgery performed	Radiation	Yes	40-59
107	Alive	45-59	Male	2009-2012	White	Oligodendroglioma	Left	Biopsy	Surgery performed	Radiation	No	≥60
114	Alive	45-59	Female	2009-2012	White	Oligodendroglioma	Left	Biopsy	Surgery performed	Radiation	Yes	≥60
62	Dead	0-44	Male	2009-2012	White	Oligodendroglioma	Left	Biopsy	Surgery performed	Radiation	No	0-39
107	Alive	45-59	Male	2009-2012	White	Oligodendroglioma	Left	Biopsy	Surgery performed	None/Unknown	No	0-39
14	Dead	45-59	Female	2009-2012	White	Astrocytoma	Right	Biopsy	Surgery performed	Radiation	Yes	≥60
117	Alive	0-44	Male	2009-2012	White	Oligodendroglioma	Left	STR	Surgery performed	Radiation	No	0-39
107	Alive	60-74	Female	2009-2012	White	Oligodendroglioma	Left	Biopsy	Surgery performed	None/Unknown	Yes	40-59
105	Alive	0-44	Male	2009-2012	White	Oligodendroglioma	Right	STR	Surgery performed	Radiation	No	40-59
81	Alive	0-44	Female	2009-2012	White	Astrocytoma	Right	GTR	Surgery performed	None/Unknown	No	40-59
19	Dead	60-74	Male	2009-2012	White	Astrocytoma	Left	STR	Surgery performed	Radiation	Yes	40-59
63	Dead	60-74	Male	2009-2012	White	Oligodendroglioma	Right	STR	Surgery performed	Radiation	Yes	0-39
95	Alive	0-44	Female	2009-2012	White	Oligodendroglioma	Left	STR	Surgery performed	Radiation	No	0-39
98	Alive	0-44	Male	2009-2012	Black	Oligodendroglioma	Right	STR	Surgery performed	None/Unknown	No	40-59
96	Alive	0-44	Female	2009-2012	Black	Astrocytoma	Not a paired site	STR	Surgery performed	None/Unknown	Yes	0-39
47	Alive	60-74	Female	2013-2017	White	Astrocytoma	Right	GTR	Surgery performed	None/Unknown	No	0-39
6	Dead	0-44	Female	2009-2012	White	Oligodendroglioma	Right	Biopsy	Surgery performed	Radiation	Yes	40-59
96	Alive	60-74	Male	2009-2012	White	Oligodendroglioma	Right	STR	Surgery performed	None/Unknown	Yes	0-39
84	Alive	45-59	Female	2009-2012	White	Astrocytoma	Right	Biopsy	Surgery performed	Radiation	Yes	0-39
85	Alive	0-44	Female	2009-2012	White	Oligodendroglioma	Right	GTR	Surgery performed	None/Unknown	No	0-39
84	Alive	0-44	Female	2009-2012	White	Oligodendroglioma	Right	STR	Surgery performed	Radiation	No	40-59
86	Alive	0-44	Female	2009-2012	White	Oligodendroglioma	Right	STR	Surgery performed	Radiation	No	≥60
88	Alive	0-44	Male	2009-2012	White	Astrocytoma	Right	STR	Surgery performed	Radiation	Yes	40-59
34	Dead	45-59	Female	2009-2012	Black	Oligodendroglioma	Right	STR	Surgery performed	None/Unknown	Yes	≥60
8	Dead	45-59	Male	2009-2012	White	Oligodendroglioma	Left	STR	Surgery performed	Radiation	Yes	0-39
93	Alive	0-44	Female	2009-2012	White	Astrocytoma	Other	STR	Surgery performed	None/Unknown	No	0-39
79	Alive	0-44	Male	2009-2012	Black	Oligodendroglioma	Right	STR	Surgery performed	Radiation	Yes	≥60
73	Alive	0-44	Female	2009-2012	White	Astrocytoma	Right	STR	Surgery performed	None/Unknown	No	0-39
6	Dead	45-59	Female	2009-2012	Black	Astrocytoma	Left	GTR	Surgery performed	None/Unknown	No	40-59
40	Alive	0-44	Male	2009-2012	Black	Oligodendroglioma	Left	GTR	Surgery performed	None/Unknown	No	40-59
40	Alive	60-74	Male	2013-2017	White	Astrocytoma	Left	GTR	Surgery performed	Radiation	No	0-39
77	Alive	60-74	Female	2009-2012	White	Oligodendroglioma	Left	GTR	Surgery performed	None/Unknown	No	40-59
78	Alive	0-44	Female	2009-2012	White	Oligodendroglioma	Left	STR	Surgery performed	None/Unknown	No	0-39
73	Alive	45-59	Male	2009-2012	White	Oligodendroglioma	Right	STR	Surgery performed	None/Unknown	Yes	40-59
70	Alive	0-44	Female	2013-2017	Black	Oligodendroglioma	Right	GTR	Surgery performed	None/Unknown	No	≥60
19	Dead	45-59	Male	2009-2012	White	Oligodendroglioma	Right	GTR	Surgery performed	Radiation	Yes	40-59
66	Alive	45-59	Female	2013-2017	White	Astrocytoma	Left	STR	Surgery performed	None/Unknown	No	0-39
68	Alive	0-44	Male	2013-2017	White	Oligodendroglioma	Left	GTR	Surgery performed	Radiation	No	≥60
48	Alive	0-44	Female	2013-2017	White	Oligodendroglioma	Left	STR	Surgery performed	None/Unknown	No	0-39
67	Alive	60-74	Male	2013-2017	White	Oligodendroglioma	Right	GTR	Surgery performed	None/Unknown	No	40-59
80	Alive	0-44	Female	2009-2012	White	Astrocytoma	Right	GTR	Surgery performed	None/Unknown	No	0-39
10	Dead	45-59	Female	2009-2012	White	Astrocytoma	Right	GTR	Surgery performed	Radiation	Yes	0-39
83	Alive	0-44	Female	2009-2012	White	Astrocytoma	Left	STR	Surgery performed	None/Unknown	No	0-39
69	Alive	0-44	Male	2013-2017	White	Astrocytoma	Right	GTR	Surgery performed	None/Unknown	No	0-39
22	Dead	60-74	Female	2013-2017	Black	Oligodendroglioma	Right	GTR	Surgery performed	Radiation	No	0-39
66	Alive	0-44	Female	2013-2017	Black	Astrocytoma	Right	GTR	Surgery performed	Radiation	No	0-39
66	Alive	45-59	Female	2013-2017	White	Oligodendroglioma	Left	STR	Surgery performed	None/Unknown	Yes	≥60
61	Alive	0-44	Male	2013-2017	White	Oligodendroglioma	Left	GTR	Surgery performed	None/Unknown	Yes	0-39
36	Dead	60-74	Female	2013-2017	White	Astrocytoma	Other	GTR	Surgery performed	Radiation	No	40-59
61	Alive	0-44	Female	2013-2017	Black	Oligodendroglioma	Right	GTR	Surgery performed	None/Unknown	No	0-39
58	Alive	60-74	Male	2013-2017	White	Oligodendroglioma	Left	STR	Surgery performed	None/Unknown	Yes	0-39
64	Alive	≥75	Male	2013-2017	White	Oligodendroglioma	Right	GTR	Surgery performed	None/Unknown	Yes	0-39
57	Alive	0-44	Male	2013-2017	White	Astrocytoma	Left	GTR	Surgery performed	Radiation	No	40-59
68	Alive	0-44	Male	2013-2017	White	Oligodendroglioma	Right	GTR	Surgery performed	None/Unknown	No	40-59
57	Alive	0-44	Male	2013-2017	White	Astrocytoma	Right	STR	Surgery performed	Radiation	No	40-59
52	Alive	0-44	Female	2013-2017	Black	Oligodendroglioma	Left	GTR	Surgery performed	None/Unknown	No	0-39
54	Alive	0-44	Female	2013-2017	Black	Astrocytoma	Right	GTR	Surgery performed	None/Unknown	No	0-39
56	Alive	45-59	Male	2013-2017	White	Oligodendroglioma	Right	GTR	Surgery performed	None/Unknown	No	40-59
49	Alive	0-44	Female	2013-2017	Black	Astrocytoma	Right	GTR	Surgery performed	None/Unknown	No	0-39
49	Alive	0-44	Male	2013-2017	White	Astrocytoma	Left	GTR	Surgery performed	None/Unknown	No	0-39
57	Alive	0-44	Male	2013-2017	Black	Astrocytoma	Right	GTR	Surgery performed	Radiation	No	40-59
51	Alive	0-44	Male	2013-2017	Black	Astrocytoma	Right	GTR	Surgery performed	None/Unknown	No	0-39
49	Alive	0-44	Male	2013-2017	White	Oligodendroglioma	Left	Biopsy	Surgery performed	None/Unknown	Yes	40-59
24	Dead	45-59	Female	2013-2017	Black	Oligodendroglioma	Right	STR	Surgery performed	None/Unknown	No	40-59
47	Alive	45-59	Male	2013-2017	American Indian	Astrocytoma	Left	GTR	Surgery performed	None/Unknown	No	40-59
55	Alive	45-59	Female	2013-2017	White	Oligodendroglioma	Right	Biopsy	Surgery performed	Radiation	Yes	≥60
45	Alive	0-44	Female	2013-2017	White	Oligodendroglioma	Left	GTR	Surgery performed	None/Unknown	No	0-39
39	Alive	0-44	Male	2013-2017	White	Astrocytoma	Not a paired site	GTR	Surgery performed	None/Unknown	No	0-39
44	Alive	0-44	Male	2013-2017	White	Oligodendroglioma	Left	STR	Surgery performed	Radiation	No	40-59
42	Alive	0-44	Male	2013-2017	White	Astrocytoma	Left	GTR	Surgery performed	None/Unknown	No	≥60
32	Alive	0-44	Male	2013-2017	White	Astrocytoma	Not a paired site	GTR	Surgery performed	None/Unknown	No	≥60
30	Alive	0-44	Female	2013-2017	White	Astrocytoma	Left	GTR	Surgery performed	None/Unknown	No	0-39
23	Alive	0-44	Female	2013-2017	Black	Oligodendroglioma	Not a paired site	STR	Surgery performed	Radiation	No	40-59
26	Alive	0-44	Male	2013-2017	White	Oligodendroglioma	Right	STR	Surgery performed	Radiation	No	≥60
31	Alive	0-44	Male	2013-2017	White	Oligodendroglioma	Right	STR	Surgery performed	Radiation	Yes	40-59
20	Alive	0-44	Female	2013-2017	White	Astrocytoma	Left	GTR	Surgery performed	Radiation	Yes	40-59
25	Alive	0-44	Male	2013-2017	White	Astrocytoma	Left	Biopsy	Surgery performed	None/Unknown	No	40-59
24	Alive	0-44	Male	2013-2017	White	Oligodendroglioma	Left	GTR	Surgery performed	None/Unknown	No	40-59
1	Dead	45-59	Male	2013-2017	White	Astrocytoma	Left	STR	Surgery performed	None/Unknown	No	40-59
14	Alive	45-59	Male	2013-2017	White	Oligodendroglioma	Right	GTR	Surgery performed	Radiation	Yes	≥60
14	Alive	45-59	Female	2013-2017	White	Oligodendroglioma	Right	GTR	Surgery performed	None/Unknown	No	≥60
12	Alive	45-59	Male	2013-2017	White	Oligodendroglioma	Right	STR	Surgery performed	Radiation	Yes	40-59
7	Alive	0-44	Male	2013-2017	Asian or Pacific Islander	Oligodendroglioma	Right	STR	Surgery performed	None/Unknown	No	0-39
19	Alive	0-44	Female	2013-2017	White	Astrocytoma	Not a paired site	STR	Surgery performed	Radiation	Yes	40-59
12	Alive	0-44	Female	2013-2017	White	Oligodendroglioma	Right	STR	Surgery performed	Radiation	Yes	≥60
12	Alive	0-44	Male	2013-2017	White	Oligodendroglioma	Left	STR	Surgery performed	None/Unknown	No	40-59
14	Alive	0-44	Male	2013-2017	White	Astrocytoma	Right	STR	Surgery performed	Radiation	Yes	0-39
22	Alive	45-59	Male	2013-2017	White	Oligodendroglioma	Right	STR	Surgery performed	Radiation	Yes	40-59
11	Alive	45-59	Female	2013-2017	White	Astrocytoma	Left	GTR	Surgery performed	None/Unknown	No	0-39
19	Alive	0-44	Male	2013-2017	White	Astrocytoma	Not a paired site	STR	Surgery performed	None/Unknown	No	0-39
12	Alive	0-44	Male	2013-2017	White	Astrocytoma	Right	GTR	Surgery performed	None/Unknown	No	40-59
0	Dead	0-44	Female	2013-2017	White	Astrocytoma	Not a paired site	STR	Surgery performed	None/Unknown	No	40-59
11	Alive	0-44	Female	2013-2017	White	Astrocytoma	Right	STR	Surgery performed	Radiation	Yes	40-59
4	Alive	0-44	Female	2013-2017	White	Astrocytoma	Other	STR	Surgery performed	None/Unknown	Yes	0-39
4	Alive	0-44	Male	2013-2017	Black	Astrocytoma	Not a paired site	GTR	Surgery performed	None/Unknown	No	40-59
4	Alive	45-59	Female	2013-2017	White	Astrocytoma	Right	STR	Surgery performed	Radiation	Yes	≥60
3	Alive	45-59	Female	2013-2017	White	Astrocytoma	Left	GTR	Surgery performed	None/Unknown	No	0-39
1	Alive	0-44	Female	2013-2017	White	Oligodendroglioma	Right	STR	Surgery performed	Radiation	Yes	40-59
3	Alive	0-44	Male	2013-2017	White	Astrocytoma	Left	STR	Surgery performed	None/Unknown	No	40-59
10	Alive	0-44	Male	2013-2017	White	Astrocytoma	Right	GTR	Surgery performed	None/Unknown	No	0-39
9	Alive	0-44	Female	2013-2017	Black	Oligodendroglioma	Left	GTR	Surgery performed	None/Unknown	No	40-59
0	Alive	0-44	Male	2013-2017	White	Astrocytoma	Right	GTR	Surgery performed	None/Unknown	No	40-59
10	Alive	0-44	Male	2013-2017	White	Astrocytoma	Other	Biopsy	Surgery performed	Radiation	Yes	≥60
40	Alive	45-59	Male	2013-2017	Asian or Pacific Islander	Oligodendroglioma	Left	STR	Surgery performed	None/Unknown	Yes	40-59
166	Alive	0-44	Female	2000-2005	Asian or Pacific Islander	Astrocytoma	Right	Biopsy	Surgery performed	None/Unknown	No	0-39
16	Dead	60-74	Male	2000-2005	White	Astrocytoma	Left	Biopsy	Surgery performed	None/Unknown	No	0-39
5	Dead	60-74	Male	2013-2017	Asian or Pacific Islander	Astrocytoma	Not a paired site	Biopsy	Surgery performed	Radiation	Yes	0-39
2	Dead	0-44	Female	2006-2008	White	Astrocytoma	Left	Biopsy	Surgery performed	None/Unknown	No	40-59
108	Dead	0-44	Female	2006-2008	White	Astrocytoma	Left	Biopsy	Surgery performed	None/Unknown	No	0-39
5	Alive	0-44	Male	2006-2008	White	Oligodendroglioma	Left	Biopsy	Surgery performed	Radiation	No	0-39
10	Dead	0-44	Male	2009-2012	White	Oligodendroglioma	Left	Biopsy	Surgery performed	None/Unknown	No	0-39
23	Dead	45-59	Male	2009-2012	Asian or Pacific Islander	Oligodendroglioma	Right	Biopsy	Surgery performed	Radiation	No	40-59
16	Dead	60-74	Male	2009-2012	White	Astrocytoma	Left	Biopsy	Surgery performed	Radiation	Yes	0-39
73	Alive	0-44	Male	2009-2012	White	Oligodendroglioma	Right	Biopsy	Surgery performed	None/Unknown	No	40-59
0	Dead	0-44	Male	2009-2012	Asian or Pacific Islander	Oligodendroglioma	Right	Biopsy	Surgery performed	None/Unknown	No	40-59
59	Alive	0-44	Male	2013-2017	White	Oligodendroglioma	Right	STR	Surgery performed	None/Unknown	No	0-39
54	Alive	0-44	Male	2013-2017	White	Astrocytoma	Right	STR	Surgery performed	None/Unknown	No	0-39
15	Dead	0-44	Male	2013-2017	Asian or Pacific Islander	Astrocytoma	Right	Biopsy	Surgery performed	Radiation	Yes	≥60
41	Alive	45-59	Female	2013-2017	White	Oligodendroglioma	Left	STR	Surgery performed	Radiation	Yes	0-39
50	Alive	0-44	Male	2013-2017	White	Oligodendroglioma	Left	GTR	Surgery performed	None/Unknown	No	40-59
31	Alive	0-44	Female	2013-2017	White	Astrocytoma	Right	STR	Surgery performed	None/Unknown	Yes	≥60
3	Dead	60-74	Male	2013-2017	White	Astrocytoma	Left	GTR	Surgery performed	None/Unknown	No	0-39
16	Alive	0-44	Female	2013-2017	Asian or Pacific Islander	Oligodendroglioma	Left	STR	Surgery performed	None/Unknown	No	0-39
6	Alive	0-44	Male	2013-2017	Asian or Pacific Islander	Astrocytoma	Not a paired site	STR	Surgery performed	None/Unknown	No	40-59
10	Alive	0-44	Male	2013-2017	White	Oligodendroglioma	Right	GTR	Surgery performed	Radiation	Yes	0-39
103	Alive	45-59	Female	2009-2012	White	Astrocytoma	Left	STR	Surgery performed	Radiation	No	0-39
96	Dead	45-59	Male	2000-2005	White	Astrocytoma	Left	GTR	Surgery performed	None/Unknown	No	0-39
64	Alive	45-59	Male	2013-2017	White	Oligodendroglioma	Right	STR	Surgery performed	None/Unknown	Yes	40-59
172	Alive	0-44	Female	2000-2005	White	Astrocytoma	Not a paired site	Biopsy	Surgery performed	None/Unknown	No	0-39
173	Alive	0-44	Female	2000-2005	White	Oligodendroglioma	Right	Biopsy	Surgery performed	Radiation	Yes	≥60
18	Dead	60-74	Male	2000-2005	White	Astrocytoma	Not a paired site	Biopsy	Surgery performed	Radiation	No	0-39
139	Alive	0-44	Male	2006-2008	White	Astrocytoma	Not a paired site	Biopsy	Surgery performed	None/Unknown	Yes	40-59
69	Dead	0-44	Female	2006-2008	White	Astrocytoma	Left	Biopsy	Surgery performed	Radiation	Yes	40-59
111	Dead	≥75	Female	2006-2008	White	Astrocytoma	Right	Biopsy	Surgery performed	None/Unknown	No	0-39
6	Alive	60-74	Male	2013-2017	White	Oligodendroglioma	Not a paired site	STR	Surgery performed	Radiation	Yes	40-59
115	Alive	0-44	Female	2009-2012	White	Astrocytoma	Left	Biopsy	Surgery performed	None/Unknown	No	0-39
1	Dead	45-59	Male	2009-2012	White	Astrocytoma	Left	GTR	Surgery performed	None/Unknown	No	0-39
97	Alive	0-44	Female	2009-2012	White	Astrocytoma	Left	Biopsy	Surgery performed	None/Unknown	No	0-39
36	Alive	0-44	Female	2009-2012	White	Astrocytoma	Not a paired site	GTR	Surgery performed	None/Unknown	No	0-39
105	Alive	0-44	Female	2009-2012	White	Astrocytoma	Not a paired site	GTR	Surgery performed	None/Unknown	No	0-39
105	Alive	0-44	Female	2009-2012	White	Astrocytoma	Not a paired site	Biopsy	Surgery performed	Radiation	No	0-39
95	Alive	0-44	Male	2009-2012	White	Oligodendroglioma	Left	Biopsy	Surgery performed	None/Unknown	Yes	40-59
91	Alive	45-59	Female	2009-2012	White	Oligodendroglioma	Right	GTR	Surgery performed	Radiation	No	40-59
48	Dead	0-44	Male	2009-2012	White	Astrocytoma	Right	STR	Surgery performed	Radiation	No	≥60
95	Alive	60-74	Male	2009-2012	White	Oligodendroglioma	Right	STR	Surgery performed	Radiation	Yes	0-39
92	Alive	45-59	Male	2009-2012	White	Oligodendroglioma	Right	GTR	Surgery performed	None/Unknown	No	40-59
84	Alive	45-59	Female	2009-2012	White	Oligodendroglioma	Right	GTR	Surgery performed	None/Unknown	No	40-59
35	Alive	0-44	Male	2013-2017	White	Astrocytoma	Right	GTR	Surgery performed	None/Unknown	No	0-39
84	Alive	0-44	Female	2009-2012	White	Oligodendroglioma	Left	GTR	Surgery performed	None/Unknown	No	0-39
50	Dead	60-74	Female	2009-2012	White	Oligodendroglioma	Right	STR	Surgery performed	None/Unknown	No	0-39
119	Alive	0-44	Male	2009-2012	White	Astrocytoma	Right	GTR	Surgery performed	None/Unknown	No	0-39
75	Alive	0-44	Male	2009-2012	White	Astrocytoma	Right	GTR	Surgery performed	None/Unknown	Yes	40-59
1	Alive	0-44	Male	2009-2012	White	Oligodendroglioma	Left	GTR	Surgery performed	None/Unknown	No	40-59
80	Alive	0-44	Female	2009-2012	White	Oligodendroglioma	Left	STR	Surgery performed	None/Unknown	No	0-39
81	Alive	45-59	Female	2009-2012	White	Oligodendroglioma	Left	STR	Surgery performed	None/Unknown	No	0-39
72	Alive	0-44	Male	2009-2012	White	Oligodendroglioma	Right	STR	Surgery performed	Radiation	No	40-59
79	Alive	45-59	Female	2009-2012	White	Oligodendroglioma	Left	Biopsy	Surgery performed	None/Unknown	No	40-59
68	Alive	60-74	Male	2013-2017	White	Astrocytoma	Left	STR	Surgery performed	Radiation	No	0-39
63	Alive	0-44	Female	2013-2017	White	Oligodendroglioma	Right	GTR	Surgery performed	Radiation	Yes	40-59
49	Alive	0-44	Male	2013-2017	White	Astrocytoma	Not a paired site	GTR	Surgery performed	None/Unknown	No	40-59
8	Dead	60-74	Male	2013-2017	White	Astrocytoma	Left	GTR	Surgery performed	Radiation	Yes	0-39
57	Alive	0-44	Male	2013-2017	White	Oligodendroglioma	Left	STR	Surgery performed	Radiation	Yes	0-39
70	Alive	45-59	Female	2013-2017	White	Astrocytoma	Right	GTR	Surgery performed	None/Unknown	No	0-39
56	Alive	0-44	Male	2013-2017	Black	Oligodendroglioma	Right	GTR	Surgery performed	None/Unknown	No	0-39
54	Dead	0-44	Male	2013-2017	White	Astrocytoma	Not a paired site	STR	Surgery performed	Radiation	Yes	≥60
53	Alive	0-44	Male	2013-2017	White	Oligodendroglioma	Left	GTR	Surgery performed	None/Unknown	No	40-59
48	Alive	45-59	Male	2013-2017	White	Astrocytoma	Not a paired site	Biopsy	Surgery performed	Radiation	Yes	40-59
43	Alive	45-59	Male	2013-2017	White	Oligodendroglioma	Right	GTR	Surgery performed	None/Unknown	No	40-59
40	Alive	0-44	Male	2013-2017	White	Astrocytoma	Left	GTR	Surgery performed	Radiation	Yes	40-59
43	Alive	0-44	Male	2013-2017	White	Astrocytoma	Right	GTR	Surgery performed	Radiation	No	≥60
40	Alive	45-59	Female	2013-2017	White	Oligodendroglioma	Left	STR	Surgery performed	Radiation	Yes	40-59
36	Alive	0-44	Female	2013-2017	White	Oligodendroglioma	Right	GTR	Surgery performed	None/Unknown	No	0-39
42	Alive	0-44	Female	2013-2017	White	Astrocytoma	Right	STR	Surgery performed	Radiation	Yes	≥60
38	Alive	0-44	Male	2013-2017	White	Astrocytoma	Left	GTR	Surgery performed	None/Unknown	No	40-59
42	Alive	60-74	Female	2013-2017	White	Oligodendroglioma	Right	GTR	Surgery performed	Radiation	Yes	40-59
39	Alive	0-44	Female	2013-2017	White	Astrocytoma	Right	GTR	Surgery performed	None/Unknown	No	0-39
6	Dead	60-74	Male	2013-2017	White	Astrocytoma	Right	Biopsy	Surgery performed	Radiation	Yes	0-39
41	Alive	60-74	Female	2013-2017	White	Oligodendroglioma	Right	GTR	Surgery performed	Radiation	Yes	0-39
33	Alive	60-74	Male	2013-2017	White	Astrocytoma	Not a paired site	STR	Surgery performed	None/Unknown	No	0-39
26	Alive	0-44	Female	2013-2017	White	Oligodendroglioma	Right	GTR	Surgery performed	None/Unknown	No	0-39
24	Alive	0-44	Male	2013-2017	White	Oligodendroglioma	Left	STR	Surgery performed	None/Unknown	No	40-59
16	Alive	45-59	Male	2013-2017	White	Astrocytoma	Left	GTR	Surgery performed	None/Unknown	No	40-59
2	Alive	0-44	Female	2013-2017	White	Astrocytoma	Right	GTR	Surgery performed	None/Unknown	No	0-39
11	Alive	0-44	Female	2013-2017	White	Oligodendroglioma	Right	GTR	Surgery performed	Radiation	Yes	0-39
9	Alive	0-44	Male	2013-2017	White	Astrocytoma	Right	STR	Surgery performed	Radiation	Yes	≥60
5	Alive	60-74	Female	2013-2017	White	Astrocytoma	Left	STR	Surgery performed	Radiation	Yes	≥60
10	Alive	0-44	Female	2013-2017	White	Oligodendroglioma	Right	STR	Surgery performed	Radiation	Yes	≥60
4	Alive	0-44	Male	2013-2017	White	Astrocytoma	Other	GTR	Surgery performed	Radiation	Yes	≥60
6	Alive	45-59	Female	2013-2017	White	Oligodendroglioma	Left	GTR	Surgery performed	Radiation	Yes	0-39
1	Alive	45-59	Female	2013-2017	White	Oligodendroglioma	Not a paired site	GTR	Surgery performed	None/Unknown	No	40-59
2	Alive	60-74	Male	2013-2017	White	Astrocytoma	Right	GTR	Surgery performed	Radiation	Yes	0-39
6	Alive	0-44	Female	2013-2017	White	Oligodendroglioma	Right	STR	Surgery performed	Radiation	Yes	≥60
6	Alive	0-44	Male	2013-2017	White	Oligodendroglioma	Right	GTR	Surgery performed	None/Unknown	No	0-39
151	Dead	60-74	Male	2000-2005	American Indian	Oligodendroglioma	Left	Biopsy	Surgery performed	Radiation	No	0-39
39	Dead	45-59	Female	2000-2005	American Indian	Astrocytoma	Left	Biopsy	Surgery performed	None/Unknown	No	40-59
1	Dead	45-59	Male	2006-2008	White	Astrocytoma	Left	Biopsy	Surgery performed	None/Unknown	No	≥60
2	Dead	45-59	Male	2006-2008	White	Astrocytoma	Left	Biopsy	Surgery performed	Radiation	Yes	40-59
139	Alive	0-44	Female	2006-2008	White	Oligodendroglioma	Right	Biopsy	Surgery performed	None/Unknown	No	0-39
15	Dead	45-59	Female	2006-2008	White	Astrocytoma	Right	Biopsy	Surgery performed	Radiation	Yes	0-39
39	Dead	0-44	Male	2000-2005	White	Astrocytoma	Left	Biopsy	Surgery performed	Radiation	No	40-59
5	Dead	60-74	Female	2006-2008	White	Oligodendroglioma	Left	Biopsy	Surgery performed	Radiation	No	0-39
3	Dead	≥75	Male	2009-2012	White	Oligodendroglioma	Right	Biopsy	Surgery performed	None/Unknown	No	0-39
7	Alive	45-59	Male	2013-2017	White	Astrocytoma	Right	GTR	Surgery performed	Radiation	Yes	≥60
108	Alive	45-59	Male	2009-2012	White	Oligodendroglioma	Right	Biopsy	Surgery performed	None/Unknown	No	40-59
34	Dead	0-44	Female	2009-2012	White	Astrocytoma	Right	Biopsy	Surgery performed	Radiation	Yes	0-39
110	Alive	0-44	Male	2009-2012	White	Astrocytoma	Right	STR	Surgery performed	Radiation	No	≥60
108	Alive	0-44	Female	2009-2012	White	Oligodendroglioma	Right	Biopsy	Surgery performed	Radiation	Yes	40-59
103	Alive	45-59	Male	2009-2012	American Indian	Oligodendroglioma	Right	Biopsy	Surgery performed	None/Unknown	Yes	≥60
5	Dead	45-59	Male	2009-2012	White	Astrocytoma	Left	Biopsy	Surgery performed	Radiation	Yes	40-59
102	Alive	45-59	Male	2009-2012	White	Oligodendroglioma	Left	Biopsy	Surgery performed	Radiation	No	40-59
98	Alive	0-44	Female	2009-2012	American Indian	Oligodendroglioma	Right	Biopsy	Surgery performed	None/Unknown	No	0-39
8	Alive	0-44	Female	2013-2017	White	Oligodendroglioma	Right	STR	Surgery performed	Radiation	Yes	≥60
1	Dead	45-59	Female	2009-2012	White	Astrocytoma	Right	Biopsy	Surgery performed	None/Unknown	No	≥60
89	Alive	60-74	Male	2009-2012	White	Oligodendroglioma	Left	Biopsy	Surgery performed	Radiation	No	0-39
73	Alive	45-59	Male	2009-2012	White	Oligodendroglioma	Left	Biopsy	Surgery performed	None/Unknown	No	0-39
73	Alive	60-74	Female	2009-2012	White	Oligodendroglioma	Left	GTR	Surgery performed	None/Unknown	Yes	0-39
114	Alive	0-44	Female	2009-2012	White	Astrocytoma	Left	GTR	Surgery performed	None/Unknown	No	40-59
77	Alive	0-44	Male	2009-2012	White	Oligodendroglioma	Left	GTR	Surgery performed	None/Unknown	No	40-59
30	Dead	45-59	Female	2013-2017	White	Astrocytoma	Left	Biopsy	Surgery performed	Radiation	No	≥60
59	Alive	0-44	Female	2013-2017	American Indian	Astrocytoma	Not a paired site	Biopsy	Surgery performed	None/Unknown	No	0-39
58	Alive	45-59	Female	2013-2017	White	Oligodendroglioma	Right	GTR	Surgery performed	None/Unknown	No	0-39
71	Alive	0-44	Female	2013-2017	White	Oligodendroglioma	Left	GTR	Surgery performed	None/Unknown	No	≥60
69	Alive	0-44	Female	2013-2017	White	Oligodendroglioma	Right	Biopsy	Surgery performed	None/Unknown	Yes	40-59
58	Alive	0-44	Male	2013-2017	White	Astrocytoma	Left	GTR	Surgery performed	None/Unknown	No	≥60
51	Alive	0-44	Male	2013-2017	White	Astrocytoma	Right	GTR	Surgery performed	None/Unknown	No	40-59
46	Alive	0-44	Female	2013-2017	White	Oligodendroglioma	Right	GTR	Surgery performed	None/Unknown	No	40-59
48	Alive	60-74	Female	2013-2017	White	Oligodendroglioma	Left	GTR	Surgery performed	None/Unknown	No	≥60
35	Alive	60-74	Female	2013-2017	White	Oligodendroglioma	Right	Biopsy	Surgery performed	Radiation	Yes	40-59
39	Alive	45-59	Female	2013-2017	White	Oligodendroglioma	Left	GTR	Surgery performed	Radiation	Yes	40-59
20	Alive	0-44	Male	2013-2017	White	Astrocytoma	Right	GTR	Surgery performed	None/Unknown	No	40-59
36	Alive	45-59	Male	2013-2017	White	Astrocytoma	Right	GTR	Surgery performed	Radiation	Yes	≥60
31	Alive	0-44	Female	2013-2017	American Indian	Astrocytoma	Right	Biopsy	Surgery performed	None/Unknown	No	40-59
40	Alive	60-74	Female	2013-2017	White	Astrocytoma	Not a paired site	GTR	Surgery performed	Radiation	No	≥60
0	Dead	60-74	Female	2013-2017	White	Astrocytoma	Left	STR	Surgery performed	None/Unknown	No	0-39
24	Alive	45-59	Female	2013-2017	White	Oligodendroglioma	Right	Biopsy	Surgery performed	Radiation	Yes	0-39
39	Alive	0-44	Male	2013-2017	White	Oligodendroglioma	Right	GTR	Surgery performed	None/Unknown	No	0-39
20	Alive	45-59	Female	2013-2017	White	Astrocytoma	Left	Biopsy	Surgery performed	Radiation	Yes	0-39
19	Alive	0-44	Female	2013-2017	White	Astrocytoma	Left	STR	Surgery performed	None/Unknown	No	0-39
17	Alive	45-59	Female	2013-2017	White	Oligodendroglioma	Right	STR	Surgery performed	Radiation	Yes	0-39
16	Alive	60-74	Male	2013-2017	White	Astrocytoma	Right	GTR	Surgery performed	Radiation	Yes	≥60
4	Alive	0-44	Male	2013-2017	White	Oligodendroglioma	Left	GTR	Surgery performed	Radiation	No	0-39
2	Alive	0-44	Male	2013-2017	White	Oligodendroglioma	Not a paired site	STR	Surgery performed	None/Unknown	No	40-59
1	Alive	0-44	Male	2013-2017	White	Astrocytoma	Left	Biopsy	Surgery performed	None/Unknown	No	40-59
3	Alive	0-44	Male	2013-2017	White	Astrocytoma	Right	GTR	Surgery performed	None/Unknown	No	0-39
10	Alive	0-44	Male	2013-2017	White	Oligodendroglioma	Right	GTR	Surgery performed	Radiation	Yes	0-39
20	Alive	60-74	Female	2013-2017	White	Oligodendroglioma	Right	GTR	Surgery performed	Radiation	Yes	0-39
72	Dead	≥75	Female	2009-2012	White	Oligodendroglioma	Left	STR	Surgery performed	Radiation	No	0-39
46	Dead	0-44	Male	2000-2005	White	Astrocytoma	Not a paired site	Biopsy	Surgery performed	Radiation	No	0-39
25	Dead	60-74	Male	2013-2017	White	Astrocytoma	Not a paired site	GTR	Surgery performed	Radiation	Yes	0-39
74	Alive	60-74	Male	2009-2012	White	Oligodendroglioma	Right	STR	Surgery performed	None/Unknown	No	0-39
138	Dead	0-44	Male	2000-2005	White	Astrocytoma	Not a paired site	Biopsy	Surgery performed	None/Unknown	No	40-59
13	Dead	45-59	Male	2000-2005	White	Oligodendroglioma	Right	Biopsy	Surgery performed	None/Unknown	No	40-59
163	Alive	0-44	Female	2000-2005	White	Astrocytoma	Not a paired site	Biopsy	Surgery performed	Radiation	No	0-39
131	Dead	45-59	Female	2000-2005	White	Oligodendroglioma	Right	Biopsy	Surgery performed	Radiation	No	40-59
1	Dead	≥75	Female	2000-2005	White	Astrocytoma	Not a paired site	Biopsy	Surgery performed	Radiation	No	≥60
156	Alive	0-44	Male	2000-2005	White	Astrocytoma	Right	Biopsy	Surgery performed	None/Unknown	No	40-59
84	Dead	0-44	Male	2000-2005	White	Oligodendroglioma	Left	Biopsy	Surgery performed	None/Unknown	No	0-39
7	Alive	0-44	Male	2013-2017	White	Oligodendroglioma	Left	STR	Surgery performed	Radiation	Yes	≥60
24	Dead	≥75	Male	2009-2012	White	Astrocytoma	Left	Biopsy	Surgery performed	Radiation	No	40-59
30	Alive	45-59	Female	2013-2017	Asian or Pacific Islander	Astrocytoma	Not a paired site	STR	Surgery performed	Radiation	Yes	≥60
22	Alive	60-74	Female	2013-2017	White	Astrocytoma	Not a paired site	GTR	Surgery performed	Radiation	Yes	0-39
67	Alive	0-44	Male	2013-2017	White	Oligodendroglioma	Left	GTR	Surgery performed	None/Unknown	Yes	0-39
129	Alive	45-59	Female	2006-2008	White	Oligodendroglioma	Right	Biopsy	Surgery performed	None/Unknown	No	40-59
101	Alive	60-74	Male	2009-2012	White	Oligodendroglioma	Not a paired site	Biopsy	Surgery performed	None/Unknown	No	0-39
8	Dead	0-44	Female	2009-2012	White	Astrocytoma	Not a paired site	STR	Surgery performed	Radiation	Yes	40-59
119	Alive	45-59	Female	2009-2012	White	Oligodendroglioma	Left	Biopsy	Surgery performed	None/Unknown	No	40-59
36	Dead	≥75	Female	2009-2012	White	Astrocytoma	Not a paired site	Biopsy	Surgery performed	Radiation	No	0-39
111	Alive	45-59	Male	2009-2012	White	Oligodendroglioma	Left	GTR	Surgery performed	Radiation	No	≥60
97	Dead	0-44	Male	2009-2012	White	Oligodendroglioma	Right	Biopsy	Surgery performed	Radiation	No	≥60
107	Alive	0-44	Female	2009-2012	White	Astrocytoma	Left	Biopsy	Surgery performed	Radiation	No	40-59
107	Alive	0-44	Male	2009-2012	American Indian	Oligodendroglioma	Right	GTR	Surgery performed	None/Unknown	No	0-39
20	Dead	45-59	Female	2009-2012	White	Astrocytoma	Right	Biopsy	Surgery performed	None/Unknown	No	40-59
39	Dead	0-44	Male	2009-2012	White	Oligodendroglioma	Left	Biopsy	Surgery performed	Radiation	No	≥60
14	Dead	45-59	Male	2009-2012	White	Astrocytoma	Not a paired site	Biopsy	Surgery performed	None/Unknown	No	0-39
108	Alive	0-44	Female	2009-2012	White	Astrocytoma	Right	Biopsy	Surgery performed	None/Unknown	No	0-39
37	Alive	0-44	Male	2009-2012	White	Astrocytoma	Right	STR	Surgery performed	Radiation	No	40-59
102	Alive	45-59	Male	2009-2012	White	Oligodendroglioma	Left	GTR	Surgery performed	None/Unknown	No	40-59
103	Alive	0-44	Male	2009-2012	White	Astrocytoma	Right	GTR	Surgery performed	None/Unknown	No	0-39
3	Dead	≥75	Male	2009-2012	White	Astrocytoma	Left	GTR	Surgery performed	Radiation	Yes	40-59
20	Dead	≥75	Female	2009-2012	White	Astrocytoma	Not a paired site	STR	Surgery performed	None/Unknown	No	40-59
105	Alive	60-74	Female	2009-2012	White	Oligodendroglioma	Left	GTR	Surgery performed	None/Unknown	No	0-39
99	Alive	0-44	Male	2009-2012	White	Astrocytoma	Left	Biopsy	Surgery performed	None/Unknown	No	≥60
41	Dead	60-74	Female	2009-2012	White	Astrocytoma	Left	STR	Surgery performed	Radiation	No	≥60
73	Dead	0-44	Female	2009-2012	White	Astrocytoma	Right	GTR	Surgery performed	Radiation	No	40-59
7	Dead	≥75	Male	2009-2012	White	Astrocytoma	Right	Biopsy	Surgery performed	Radiation	No	0-39
93	Dead	45-59	Female	2009-2012	White	Astrocytoma	Left	Biopsy	Surgery performed	Radiation	No	≥60
96	Alive	60-74	Male	2009-2012	White	Oligodendroglioma	Right	GTR	Surgery performed	None/Unknown	No	≥60
70	Dead	0-44	Female	2009-2012	White	Astrocytoma	Right	STR	Surgery performed	Radiation	No	0-39
96	Alive	0-44	Male	2009-2012	White	Astrocytoma	Left	Biopsy	Surgery performed	None/Unknown	No	40-59
74	Dead	0-44	Male	2009-2012	White	Astrocytoma	Left	Biopsy	Surgery performed	Radiation	No	≥60
95	Alive	0-44	Female	2009-2012	White	Oligodendroglioma	Left	GTR	Surgery performed	None/Unknown	No	40-59
1	Dead	60-74	Male	2009-2012	White	Astrocytoma	Not a paired site	Biopsy	Surgery performed	Radiation	No	0-39
61	Dead	0-44	Male	2009-2012	White	Oligodendroglioma	Left	Biopsy	Surgery performed	Radiation	No	≥60
17	Dead	45-59	Male	2009-2012	White	Astrocytoma	Right	GTR	Surgery performed	Radiation	Yes	0-39
53	Dead	0-44	Male	2009-2012	White	Astrocytoma	Right	Biopsy	Surgery performed	Radiation	No	≥60
92	Alive	0-44	Male	2009-2012	White	Oligodendroglioma	Not a paired site	Biopsy	Surgery performed	Radiation	No	40-59
15	Dead	45-59	Female	2009-2012	White	Oligodendroglioma	Right	GTR	Surgery performed	Radiation	Yes	40-59
6	Dead	60-74	Female	2009-2012	White	Astrocytoma	Left	STR	Surgery performed	Radiation	Yes	0-39
27	Dead	45-59	Male	2009-2012	Asian or Pacific Islander	Astrocytoma	Left	Biopsy	Surgery performed	Radiation	Yes	0-39
88	Alive	0-44	Female	2009-2012	White	Oligodendroglioma	Left	GTR	Surgery performed	None/Unknown	No	40-59
88	Alive	0-44	Female	2009-2012	White	Astrocytoma	Not a paired site	Biopsy	Surgery performed	None/Unknown	No	0-39
88	Alive	45-59	Male	2009-2012	White	Astrocytoma	Left	Biopsy	Surgery performed	Radiation	No	0-39
85	Alive	0-44	Male	2009-2012	White	Oligodendroglioma	Right	STR	Surgery performed	None/Unknown	Yes	40-59
9	Dead	60-74	Female	2009-2012	White	Astrocytoma	Not a paired site	Biopsy	Surgery performed	None/Unknown	No	≥60
84	Alive	0-44	Male	2009-2012	White	Oligodendroglioma	Right	GTR	Surgery performed	None/Unknown	No	0-39
83	Alive	0-44	Male	2009-2012	White	Oligodendroglioma	Right	Biopsy	Surgery performed	Radiation	No	0-39
84	Alive	0-44	Male	2009-2012	White	Astrocytoma	Not a paired site	STR	Surgery performed	Radiation	Yes	≥60
33	Dead	0-44	Female	2009-2012	White	Astrocytoma	Not a paired site	STR	Surgery performed	Radiation	No	0-39
79	Alive	60-74	Female	2009-2012	White	Oligodendroglioma	Left	Biopsy	Surgery performed	Radiation	Yes	≥60
9	Dead	≥75	Male	2009-2012	White	Astrocytoma	Other	STR	Surgery performed	None/Unknown	No	0-39
79	Alive	45-59	Female	2009-2012	White	Astrocytoma	Left	STR	Surgery performed	None/Unknown	No	≥60
77	Alive	0-44	Female	2009-2012	White	Oligodendroglioma	Not a paired site	Biopsy	Surgery performed	None/Unknown	Yes	40-59
76	Alive	0-44	Male	2009-2012	White	Oligodendroglioma	Right	GTR	Surgery performed	None/Unknown	No	0-39
77	Alive	0-44	Female	2009-2012	White	Astrocytoma	Not a paired site	Biopsy	Surgery performed	None/Unknown	No	40-59
41	Dead	60-74	Male	2009-2012	White	Astrocytoma	Right	Biopsy	Surgery performed	None/Unknown	No	0-39
76	Alive	60-74	Male	2009-2012	White	Oligodendroglioma	Right	GTR	Surgery performed	None/Unknown	No	0-39
81	Alive	0-44	Female	2009-2012	White	Astrocytoma	Right	GTR	Surgery performed	None/Unknown	No	0-39
74	Alive	45-59	Female	2009-2012	White	Oligodendroglioma	Right	STR	Surgery performed	None/Unknown	No	40-59
73	Alive	45-59	Male	2009-2012	White	Oligodendroglioma	Left	Biopsy	Surgery performed	None/Unknown	Yes	0-39
21	Dead	60-74	Male	2013-2017	White	Oligodendroglioma	Right	STR	Surgery performed	Radiation	No	40-59
72	Alive	0-44	Male	2009-2012	White	Oligodendroglioma	Right	Biopsy	Surgery performed	None/Unknown	No	40-59
71	Alive	0-44	Male	2013-2017	White	Astrocytoma	Left	Biopsy	Surgery performed	Radiation	Yes	≥60
71	Alive	0-44	Male	2013-2017	White	Oligodendroglioma	Left	GTR	Surgery performed	Radiation	No	≥60
71	Alive	0-44	Male	2013-2017	White	Astrocytoma	Right	Biopsy	Surgery performed	Radiation	No	≥60
70	Alive	0-44	Male	2013-2017	American Indian	Astrocytoma	Right	GTR	Surgery performed	Radiation	No	≥60
64	Dead	0-44	Female	2013-2017	White	Astrocytoma	Left	GTR	Surgery performed	None/Unknown	No	≥60
69	Alive	0-44	Female	2013-2017	White	Astrocytoma	Right	Biopsy	Surgery performed	None/Unknown	No	40-59
8	Alive	45-59	Female	2013-2017	White	Astrocytoma	Left	GTR	Surgery performed	Radiation	Yes	0-39
51	Dead	60-74	Male	2013-2017	White	Astrocytoma	Right	GTR	Surgery performed	None/Unknown	No	40-59
66	Alive	0-44	Female	2013-2017	White	Oligodendroglioma	Left	GTR	Surgery performed	None/Unknown	No	40-59
66	Alive	0-44	Male	2013-2017	White	Oligodendroglioma	Left	STR	Surgery performed	None/Unknown	Yes	0-39
22	Dead	60-74	Male	2013-2017	White	Astrocytoma	Right	Biopsy	Surgery performed	Radiation	Yes	40-59
63	Alive	0-44	Female	2013-2017	White	Oligodendroglioma	Right	STR	Surgery performed	None/Unknown	No	40-59
62	Alive	0-44	Female	2013-2017	White	Astrocytoma	Right	STR	Surgery performed	None/Unknown	No	0-39
63	Alive	0-44	Female	2013-2017	White	Oligodendroglioma	Left	Biopsy	Surgery performed	Radiation	Yes	40-59
57	Alive	60-74	Male	2013-2017	White	Astrocytoma	Left	GTR	Surgery performed	None/Unknown	No	0-39
61	Alive	0-44	Male	2013-2017	White	Oligodendroglioma	Left	GTR	Surgery performed	None/Unknown	No	0-39
61	Alive	0-44	Male	2013-2017	White	Oligodendroglioma	Left	Biopsy	Surgery performed	None/Unknown	No	40-59
9	Dead	60-74	Female	2013-2017	White	Astrocytoma	Left	STR	Surgery performed	Radiation	No	0-39
60	Alive	60-74	Male	2013-2017	White	Oligodendroglioma	Right	STR	Surgery performed	None/Unknown	Yes	0-39
60	Alive	0-44	Male	2013-2017	White	Astrocytoma	Left	GTR	Surgery performed	None/Unknown	No	0-39
12	Dead	45-59	Male	2013-2017	White	Oligodendroglioma	Right	STR	Surgery performed	None/Unknown	No	≥60
11	Dead	60-74	Female	2013-2017	White	Astrocytoma	Left	STR	Surgery performed	Radiation	Yes	≥60
9	Dead	0-44	Female	2013-2017	White	Astrocytoma	Not a paired site	Biopsy	Surgery performed	Radiation	Yes	40-59
57	Alive	0-44	Female	2013-2017	White	Astrocytoma	Right	GTR	Surgery performed	None/Unknown	No	40-59
17	Dead	0-44	Female	2013-2017	White	Astrocytoma	Right	Biopsy	Surgery performed	Radiation	Yes	40-59
27	Dead	0-44	Male	2013-2017	White	Astrocytoma	Left	STR	Surgery performed	Radiation	No	≥60
56	Alive	0-44	Male	2013-2017	White	Astrocytoma	Left	STR	Surgery performed	Radiation	Yes	40-59
57	Alive	0-44	Male	2013-2017	White	Astrocytoma	Right	Biopsy	Surgery performed	Radiation	No	40-59
54	Alive	0-44	Male	2013-2017	White	Oligodendroglioma	Left	Biopsy	Surgery performed	Radiation	Yes	≥60
54	Alive	60-74	Male	2013-2017	White	Oligodendroglioma	Right	STR	Surgery performed	None/Unknown	Yes	0-39
53	Alive	0-44	Male	2013-2017	White	Oligodendroglioma	Right	STR	Surgery performed	Radiation	No	40-59
56	Alive	0-44	Female	2013-2017	White	Oligodendroglioma	Left	Biopsy	Surgery performed	None/Unknown	No	40-59
52	Alive	0-44	Female	2013-2017	White	Oligodendroglioma	Left	STR	Surgery performed	None/Unknown	Yes	40-59
52	Alive	0-44	Female	2013-2017	White	Oligodendroglioma	Right	STR	Surgery performed	None/Unknown	Yes	40-59
51	Alive	0-44	Female	2013-2017	White	Oligodendroglioma	Right	GTR	Surgery performed	None/Unknown	No	40-59
37	Dead	0-44	Female	2013-2017	White	Astrocytoma	Left	STR	Surgery performed	Radiation	No	0-39
51	Alive	0-44	Male	2013-2017	Asian or Pacific Islander	Oligodendroglioma	Right	GTR	Surgery performed	None/Unknown	No	0-39
42	Dead	60-74	Male	2013-2017	White	Astrocytoma	Left	GTR	Surgery performed	Radiation	Yes	40-59
50	Alive	0-44	Female	2013-2017	White	Astrocytoma	Right	Biopsy	Surgery performed	None/Unknown	No	40-59
14	Alive	45-59	Male	2013-2017	Asian or Pacific Islander	Astrocytoma	Left	STR	Surgery performed	Radiation	Yes	40-59
47	Alive	0-44	Female	2013-2017	White	Oligodendroglioma	Left	Biopsy	Surgery performed	None/Unknown	No	0-39
46	Alive	0-44	Male	2013-2017	White	Oligodendroglioma	Left	STR	Surgery performed	Radiation	Yes	≥60
46	Alive	0-44	Male	2013-2017	White	Oligodendroglioma	Right	GTR	Surgery performed	None/Unknown	No	0-39
48	Alive	0-44	Female	2013-2017	White	Astrocytoma	Not a paired site	Biopsy	Surgery performed	Radiation	No	0-39
43	Alive	0-44	Male	2013-2017	White	Oligodendroglioma	Left	STR	Surgery performed	Radiation	Yes	0-39
45	Alive	0-44	Male	2013-2017	White	Oligodendroglioma	Right	Biopsy	Surgery performed	Radiation	Yes	≥60
48	Alive	0-44	Male	2013-2017	White	Astrocytoma	Right	Biopsy	Surgery performed	None/Unknown	No	40-59
31	Alive	0-44	Female	2013-2017	White	Astrocytoma	Right	GTR	Surgery performed	None/Unknown	No	0-39
9	Dead	45-59	Male	2013-2017	White	Astrocytoma	Left	GTR	Surgery performed	Radiation	Yes	0-39
40	Alive	45-59	Male	2013-2017	White	Oligodendroglioma	Left	Biopsy	Surgery performed	Radiation	Yes	≥60
40	Alive	0-44	Female	2013-2017	White	Oligodendroglioma	Right	GTR	Surgery performed	Radiation	Yes	40-59
39	Alive	0-44	Female	2013-2017	White	Oligodendroglioma	Right	GTR	Surgery performed	None/Unknown	No	0-39
38	Alive	0-44	Female	2013-2017	White	Oligodendroglioma	Right	STR	Surgery performed	None/Unknown	No	0-39
37	Alive	0-44	Male	2013-2017	White	Oligodendroglioma	Left	GTR	Surgery performed	None/Unknown	No	0-39
36	Alive	45-59	Male	2013-2017	White	Oligodendroglioma	Right	Biopsy	Surgery performed	Radiation	No	40-59
34	Alive	0-44	Female	2013-2017	White	Oligodendroglioma	Left	STR	Surgery performed	None/Unknown	Yes	40-59
37	Alive	45-59	Female	2013-2017	White	Oligodendroglioma	Right	GTR	Surgery performed	None/Unknown	No	0-39
33	Alive	45-59	Male	2013-2017	White	Astrocytoma	Left	Biopsy	Surgery performed	Radiation	Yes	0-39
34	Alive	0-44	Male	2013-2017	White	Oligodendroglioma	Left	GTR	Surgery performed	None/Unknown	No	0-39
31	Alive	0-44	Male	2013-2017	White	Astrocytoma	Right	STR	Surgery performed	Radiation	Yes	0-39
31	Alive	0-44	Female	2013-2017	White	Oligodendroglioma	Right	Biopsy	Surgery performed	None/Unknown	No	40-59
31	Alive	0-44	Male	2013-2017	White	Astrocytoma	Not a paired site	STR	Surgery performed	Radiation	Yes	≥60
30	Alive	0-44	Male	2013-2017	White	Oligodendroglioma	Left	Biopsy	Surgery performed	None/Unknown	No	0-39
23	Dead	0-44	Male	2013-2017	White	Oligodendroglioma	Right	STR	Surgery performed	Radiation	Yes	0-39
32	Alive	45-59	Female	2013-2017	White	Oligodendroglioma	Left	GTR	Surgery performed	Radiation	Yes	0-39
12	Dead	45-59	Male	2013-2017	Black	Astrocytoma	Not a paired site	STR	Surgery performed	Radiation	No	40-59
29	Alive	45-59	Male	2013-2017	White	Oligodendroglioma	Right	GTR	Surgery performed	Radiation	Yes	40-59
13	Dead	0-44	Female	2013-2017	White	Astrocytoma	Not a paired site	Biopsy	Surgery performed	Radiation	Yes	0-39
17	Dead	45-59	Male	2013-2017	White	Astrocytoma	Not a paired site	GTR	Surgery performed	Radiation	Yes	40-59
25	Alive	45-59	Male	2013-2017	White	Oligodendroglioma	Right	Biopsy	Surgery performed	Radiation	Yes	0-39
25	Alive	0-44	Male	2013-2017	Asian or Pacific Islander	Astrocytoma	Right	GTR	Surgery performed	None/Unknown	No	0-39
15	Dead	60-74	Male	2013-2017	White	Astrocytoma	Left	Biopsy	Surgery performed	Radiation	Yes	0-39
23	Alive	0-44	Female	2013-2017	White	Oligodendroglioma	Left	STR	Surgery performed	None/Unknown	Yes	≥60
23	Alive	0-44	Male	2013-2017	American Indian	Astrocytoma	Left	STR	Surgery performed	None/Unknown	No	0-39
21	Alive	60-74	Male	2013-2017	White	Astrocytoma	Left	GTR	Surgery performed	Radiation	Yes	40-59
21	Alive	60-74	Female	2013-2017	White	Astrocytoma	Not a paired site	Biopsy	Surgery performed	Radiation	Yes	0-39
20	Alive	45-59	Male	2013-2017	White	Astrocytoma	Left	STR	Surgery performed	Radiation	Yes	0-39
18	Alive	0-44	Female	2013-2017	White	Astrocytoma	Right	STR	Surgery performed	Radiation	Yes	0-39
19	Alive	0-44	Female	2013-2017	White	Astrocytoma	Left	Biopsy	Surgery performed	Radiation	Yes	40-59
18	Alive	0-44	Female	2013-2017	White	Astrocytoma	Left	STR	Surgery performed	Radiation	Yes	0-39
0	Dead	≥75	Male	2013-2017	White	Astrocytoma	Right	GTR	Surgery performed	None/Unknown	No	≥60
15	Alive	0-44	Female	2013-2017	White	Astrocytoma	Left	STR	Surgery performed	Radiation	Yes	40-59
14	Alive	0-44	Female	2013-2017	White	Astrocytoma	Right	Biopsy	Surgery performed	Radiation	Yes	40-59
14	Alive	45-59	Male	2013-2017	White	Oligodendroglioma	Left	Biopsy	Surgery performed	Radiation	Yes	≥60
12	Alive	0-44	Female	2013-2017	White	Astrocytoma	Left	STR	Surgery performed	Radiation	Yes	≥60
15	Alive	0-44	Male	2013-2017	White	Astrocytoma	Not a paired site	GTR	Surgery performed	None/Unknown	No	0-39
12	Alive	≥75	Male	2013-2017	White	Astrocytoma	Right	Biopsy	Surgery performed	Radiation	Yes	40-59
11	Alive	60-74	Male	2013-2017	White	Astrocytoma	Right	STR	Surgery performed	Radiation	Yes	0-39
12	Alive	0-44	Male	2013-2017	Asian or Pacific Islander	Astrocytoma	Left	GTR	Surgery performed	Radiation	Yes	40-59
11	Alive	45-59	Male	2013-2017	White	Astrocytoma	Not a paired site	Biopsy	Surgery performed	Radiation	Yes	0-39
9	Alive	0-44	Male	2013-2017	White	Astrocytoma	Left	Biopsy	Surgery performed	None/Unknown	No	40-59
10	Alive	0-44	Male	2013-2017	White	Astrocytoma	Left	GTR	Surgery performed	None/Unknown	No	40-59
10	Alive	0-44	Male	2013-2017	Asian or Pacific Islander	Astrocytoma	Right	STR	Surgery performed	Radiation	Yes	≥60
7	Alive	0-44	Female	2013-2017	White	Oligodendroglioma	Left	Biopsy	Surgery performed	Radiation	Yes	40-59
6	Alive	0-44	Female	2013-2017	White	Oligodendroglioma	Right	GTR	Surgery performed	Radiation	Yes	≥60
3	Dead	≥75	Male	2013-2017	White	Astrocytoma	Left	Biopsy	Surgery performed	Radiation	No	0-39
6	Alive	0-44	Female	2013-2017	White	Astrocytoma	Left	STR	Surgery performed	Radiation	Yes	≥60
3	Alive	0-44	Male	2013-2017	Asian or Pacific Islander	Astrocytoma	Left	STR	Surgery performed	Radiation	Yes	40-59
3	Alive	0-44	Male	2013-2017	White	Oligodendroglioma	Left	GTR	Surgery performed	Radiation	Yes	0-39
4	Alive	0-44	Female	2013-2017	White	Oligodendroglioma	Left	GTR	Surgery performed	Radiation	Yes	40-59
4	Alive	60-74	Male	2013-2017	White	Oligodendroglioma	Right	GTR	Surgery performed	Radiation	Yes	40-59
2	Alive	0-44	Male	2013-2017	White	Astrocytoma	Not a paired site	Biopsy	Surgery performed	Radiation	Yes	≥60
4	Alive	60-74	Male	2013-2017	White	Astrocytoma	Not a paired site	Biopsy	Surgery performed	Radiation	No	≥60
0	Alive	0-44	Male	2013-2017	White	Astrocytoma	Right	Biopsy	Surgery performed	Radiation	Yes	0-39
4	Dead	≥75	Female	2013-2017	White	Oligodendroglioma	Left	GTR	Surgery performed	Radiation	Yes	40-59
136	Alive	0-44	Female	2006-2008	White	Oligodendroglioma	Left	Biopsy	Surgery performed	Radiation	No	0-39
15	Alive	≥75	Male	2013-2017	White	Astrocytoma	Right	GTR	Surgery performed	None/Unknown	No	0-39
32	Dead	45-59	Male	2013-2017	White	Astrocytoma	Right	GTR	Surgery performed	Radiation	Yes	≥60
108	Dead	0-44	Female	2006-2008	White	Oligodendroglioma	Left	Biopsy	Surgery performed	None/Unknown	No	40-59
174	Alive	0-44	Male	2000-2005	White	Oligodendroglioma	Right	STR	Surgery performed	Radiation	No	≥60
155	Alive	0-44	Male	2006-2008	White	Oligodendroglioma	Right	STR	Surgery performed	Radiation	No	40-59
54	Dead	0-44	Male	2006-2008	White	Oligodendroglioma	Right	Biopsy	Surgery performed	None/Unknown	No	40-59
77	Alive	0-44	Female	2009-2012	White	Oligodendroglioma	Left	GTR	Surgery performed	None/Unknown	No	40-59
140	Alive	0-44	Female	2006-2008	White	Oligodendroglioma	Not a paired site	Biopsy	Surgery performed	None/Unknown	No	≥60
7	Dead	60-74	Female	2006-2008	White	Astrocytoma	Right	Biopsy	Surgery performed	None/Unknown	No	40-59
8	Dead	60-74	Male	2006-2008	White	Astrocytoma	Not a paired site	Biopsy	Surgery performed	Radiation	No	≥60
124	Alive	0-44	Female	2006-2008	White	Astrocytoma	Right	Biopsy	Surgery performed	None/Unknown	No	0-39
27	Dead	0-44	Male	2006-2008	White	Astrocytoma	Not a paired site	Biopsy	Surgery performed	Radiation	Yes	40-59
23	Dead	45-59	Male	2006-2008	White	Astrocytoma	Left	Biopsy	Surgery performed	None/Unknown	No	40-59
52	Dead	45-59	Male	2006-2008	White	Oligodendroglioma	Right	Biopsy	Surgery performed	None/Unknown	No	40-59
55	Dead	0-44	Female	2006-2008	White	Oligodendroglioma	Left	Biopsy	Surgery performed	None/Unknown	No	≥60
120	Alive	0-44	Male	2006-2008	White	Oligodendroglioma	Right	Biopsy	Surgery performed	Radiation	No	0-39
5	Dead	≥75	Female	2006-2008	White	Oligodendroglioma	Right	Biopsy	Surgery performed	Radiation	No	40-59
72	Dead	0-44	Female	2009-2012	White	Oligodendroglioma	Right	Biopsy	Surgery performed	None/Unknown	No	40-59
52	Dead	60-74	Male	2009-2012	White	Oligodendroglioma	Right	Biopsy	Surgery performed	Radiation	Yes	0-39
121	Alive	0-44	Female	2006-2008	White	Astrocytoma	Left	Biopsy	Surgery performed	None/Unknown	No	0-39
116	Alive	45-59	Male	2009-2012	White	Oligodendroglioma	Right	Biopsy	Surgery performed	None/Unknown	No	0-39
118	Alive	0-44	Male	2009-2012	White	Astrocytoma	Not a paired site	Biopsy	Surgery performed	None/Unknown	Yes	40-59
110	Alive	45-59	Female	2009-2012	White	Oligodendroglioma	Not a paired site	Biopsy	Surgery performed	Radiation	No	≥60
1	Dead	60-74	Male	2009-2012	White	Astrocytoma	Not a paired site	Biopsy	Surgery performed	Radiation	No	≥60
11	Dead	≥75	Male	2009-2012	White	Oligodendroglioma	Left	STR	Surgery performed	Radiation	No	≥60
110	Alive	0-44	Male	2009-2012	White	Oligodendroglioma	Left	Biopsy	Surgery performed	None/Unknown	No	40-59
71	Dead	0-44	Male	2009-2012	White	Oligodendroglioma	Right	Biopsy	Surgery performed	None/Unknown	No	40-59
103	Alive	0-44	Female	2009-2012	White	Oligodendroglioma	Left	GTR	Surgery performed	None/Unknown	No	0-39
101	Alive	60-74	Male	2009-2012	White	Oligodendroglioma	Left	GTR	Surgery performed	None/Unknown	Yes	0-39
98	Alive	0-44	Female	2009-2012	White	Astrocytoma	Right	GTR	Surgery performed	None/Unknown	No	0-39
96	Alive	45-59	Female	2009-2012	White	Oligodendroglioma	Left	Biopsy	Surgery performed	None/Unknown	No	≥60
94	Alive	0-44	Female	2009-2012	White	Oligodendroglioma	Left	GTR	Surgery performed	None/Unknown	No	0-39
93	Alive	0-44	Male	2009-2012	White	Oligodendroglioma	Right	STR	Surgery performed	Radiation	No	40-59
24	Dead	60-74	Male	2009-2012	White	Astrocytoma	Left	Biopsy	Surgery performed	Radiation	Yes	0-39
93	Alive	45-59	Female	2009-2012	White	Oligodendroglioma	Other	GTR	Surgery performed	None/Unknown	No	40-59
93	Alive	0-44	Male	2009-2012	White	Astrocytoma	Left	Biopsy	Surgery performed	Radiation	No	40-59
56	Dead	0-44	Female	2006-2008	White	Oligodendroglioma	Right	Biopsy	Surgery performed	None/Unknown	No	40-59
81	Dead	0-44	Female	2006-2008	White	Oligodendroglioma	Left	Biopsy	Surgery performed	Radiation	No	40-59
120	Alive	0-44	Female	2006-2008	White	Oligodendroglioma	Right	Biopsy	Surgery performed	None/Unknown	No	40-59
11	Dead	0-44	Male	2009-2012	White	Astrocytoma	Not a paired site	Biopsy	Surgery performed	Radiation	Yes	0-39
93	Alive	0-44	Male	2009-2012	White	Astrocytoma	Left	STR	Surgery performed	None/Unknown	No	0-39
91	Alive	0-44	Male	2009-2012	White	Oligodendroglioma	Left	STR	Surgery performed	None/Unknown	No	40-59
90	Alive	45-59	Male	2009-2012	White	Oligodendroglioma	Right	Biopsy	Surgery performed	None/Unknown	No	40-59
85	Alive	45-59	Male	2009-2012	White	Oligodendroglioma	Left	STR	Surgery performed	None/Unknown	No	≥60
90	Alive	0-44	Female	2009-2012	White	Astrocytoma	Left	Biopsy	Surgery performed	None/Unknown	No	0-39
3	Dead	60-74	Female	2009-2012	White	Astrocytoma	Left	Biopsy	Surgery performed	Radiation	No	0-39
87	Alive	45-59	Female	2009-2012	White	Oligodendroglioma	Not a paired site	STR	Surgery performed	None/Unknown	Yes	≥60
36	Dead	45-59	Male	2009-2012	White	Oligodendroglioma	Left	Biopsy	Surgery performed	Radiation	No	≥60
49	Dead	60-74	Male	2009-2012	White	Astrocytoma	Not a paired site	GTR	Surgery performed	Radiation	Yes	≥60
90	Alive	60-74	Male	2009-2012	White	Astrocytoma	Left	Biopsy	Surgery performed	None/Unknown	No	40-59
31	Dead	60-74	Female	2009-2012	White	Oligodendroglioma	Left	GTR	Surgery performed	None/Unknown	No	0-39
82	Alive	0-44	Male	2009-2012	White	Oligodendroglioma	Left	GTR	Surgery performed	None/Unknown	No	0-39
82	Alive	0-44	Male	2009-2012	White	Oligodendroglioma	Right	GTR	Surgery performed	None/Unknown	No	≥60
77	Alive	45-59	Female	2009-2012	White	Astrocytoma	Right	STR	Surgery performed	None/Unknown	No	40-59
77	Alive	0-44	Male	2009-2012	White	Oligodendroglioma	Right	GTR	Surgery performed	None/Unknown	Yes	40-59
77	Alive	0-44	Female	2009-2012	White	Astrocytoma	Not a paired site	STR	Surgery performed	None/Unknown	No	40-59
75	Alive	0-44	Male	2009-2012	White	Astrocytoma	Right	GTR	Surgery performed	None/Unknown	No	0-39
54	Dead	0-44	Male	2009-2012	White	Oligodendroglioma	Right	GTR	Surgery performed	None/Unknown	No	40-59
60	Alive	0-44	Male	2013-2017	White	Oligodendroglioma	Right	GTR	Surgery performed	None/Unknown	No	0-39
66	Alive	45-59	Male	2013-2017	White	Astrocytoma	Right	GTR	Surgery performed	None/Unknown	No	0-39
70	Alive	45-59	Female	2013-2017	White	Oligodendroglioma	Right	GTR	Surgery performed	None/Unknown	No	0-39
60	Alive	45-59	Male	2013-2017	White	Oligodendroglioma	Left	GTR	Surgery performed	None/Unknown	No	0-39
64	Alive	0-44	Female	2013-2017	White	Astrocytoma	Left	GTR	Surgery performed	None/Unknown	No	40-59
61	Alive	0-44	Male	2013-2017	White	Astrocytoma	Right	STR	Surgery performed	None/Unknown	No	40-59
60	Alive	0-44	Female	2013-2017	White	Astrocytoma	Right	STR	Surgery performed	None/Unknown	No	40-59
57	Alive	0-44	Female	2013-2017	White	Astrocytoma	Left	GTR	Surgery performed	None/Unknown	No	40-59
56	Alive	0-44	Female	2013-2017	White	Astrocytoma	Left	GTR	Surgery performed	None/Unknown	No	0-39
72	Alive	0-44	Male	2009-2012	White	Oligodendroglioma	Right	Biopsy	Surgery performed	None/Unknown	No	40-59
26	Alive	0-44	Female	2013-2017	White	Oligodendroglioma	Right	GTR	Surgery performed	None/Unknown	No	0-39
50	Alive	0-44	Female	2013-2017	White	Oligodendroglioma	Left	STR	Surgery performed	Radiation	Yes	40-59
47	Alive	0-44	Female	2013-2017	White	Astrocytoma	Right	STR	Surgery performed	Radiation	Yes	0-39
51	Alive	45-59	Male	2013-2017	White	Oligodendroglioma	Right	GTR	Surgery performed	None/Unknown	Yes	≥60
44	Alive	0-44	Male	2013-2017	White	Astrocytoma	Right	GTR	Surgery performed	None/Unknown	No	0-39
10	Dead	0-44	Male	2013-2017	White	Astrocytoma	Not a paired site	GTR	Surgery performed	Radiation	No	0-39
57	Alive	0-44	Female	2013-2017	White	Astrocytoma	Left	STR	Surgery performed	None/Unknown	Yes	0-39
44	Alive	0-44	Male	2013-2017	White	Astrocytoma	Left	STR	Surgery performed	Radiation	Yes	≥60
46	Alive	45-59	Male	2013-2017	White	Oligodendroglioma	Left	STR	Surgery performed	Radiation	Yes	≥60
44	Alive	0-44	Male	2013-2017	White	Astrocytoma	Left	GTR	Surgery performed	Radiation	Yes	0-39
43	Alive	0-44	Male	2013-2017	Black	Astrocytoma	Left	STR	Surgery performed	None/Unknown	No	0-39
37	Alive	0-44	Male	2013-2017	White	Astrocytoma	Left	Biopsy	Surgery performed	Radiation	Yes	0-39
33	Alive	0-44	Female	2013-2017	White	Astrocytoma	Left	GTR	Surgery performed	Radiation	Yes	40-59
37	Alive	0-44	Male	2013-2017	White	Astrocytoma	Right	GTR	Surgery performed	None/Unknown	No	40-59
34	Alive	0-44	Male	2013-2017	White	Astrocytoma	Left	GTR	Surgery performed	Radiation	Yes	40-59
33	Alive	45-59	Female	2013-2017	White	Oligodendroglioma	Right	GTR	Surgery performed	None/Unknown	No	40-59
9	Dead	60-74	Male	2013-2017	White	Oligodendroglioma	Left	GTR	Surgery performed	Radiation	Yes	40-59
29	Alive	0-44	Male	2013-2017	White	Oligodendroglioma	Right	GTR	Surgery performed	Radiation	Yes	0-39
35	Alive	45-59	Female	2013-2017	White	Oligodendroglioma	Right	GTR	Surgery performed	Radiation	Yes	40-59
1	Dead	60-74	Male	2013-2017	White	Oligodendroglioma	Right	Biopsy	Surgery performed	None/Unknown	No	≥60
18	Dead	≥75	Male	2013-2017	White	Astrocytoma	Right	GTR	Surgery performed	None/Unknown	No	0-39
27	Alive	0-44	Female	2013-2017	White	Astrocytoma	Left	GTR	Surgery performed	None/Unknown	Yes	40-59
22	Alive	0-44	Female	2013-2017	White	Oligodendroglioma	Left	GTR	Surgery performed	None/Unknown	No	≥60
8	Alive	0-44	Female	2013-2017	Asian or Pacific Islander	Oligodendroglioma	Left	GTR	Surgery performed	Radiation	Yes	≥60
20	Alive	45-59	Male	2013-2017	White	Oligodendroglioma	Right	GTR	Surgery performed	None/Unknown	No	40-59
23	Alive	0-44	Male	2013-2017	White	Astrocytoma	Right	GTR	Surgery performed	None/Unknown	No	40-59
18	Alive	0-44	Female	2013-2017	White	Oligodendroglioma	Right	STR	Surgery performed	Radiation	Yes	≥60
17	Alive	0-44	Female	2013-2017	White	Astrocytoma	Right	STR	Surgery performed	None/Unknown	No	0-39
16	Alive	0-44	Male	2013-2017	White	Astrocytoma	Right	GTR	Surgery performed	None/Unknown	No	40-59
15	Alive	0-44	Female	2013-2017	White	Astrocytoma	Right	GTR	Surgery performed	None/Unknown	No	0-39
13	Alive	0-44	Male	2013-2017	White	Astrocytoma	Left	GTR	Surgery performed	None/Unknown	No	40-59
14	Alive	45-59	Male	2013-2017	White	Oligodendroglioma	Right	GTR	Surgery performed	Radiation	Yes	40-59
14	Alive	45-59	Female	2013-2017	White	Oligodendroglioma	Left	STR	Surgery performed	Radiation	Yes	≥60
14	Alive	0-44	Male	2013-2017	White	Oligodendroglioma	Left	GTR	Surgery performed	Radiation	Yes	0-39
16	Alive	45-59	Female	2013-2017	White	Astrocytoma	Left	GTR	Surgery performed	Radiation	Yes	0-39
8	Alive	45-59	Male	2013-2017	American Indian	Astrocytoma	Right	STR	Surgery performed	None/Unknown	No	0-39
6	Alive	45-59	Male	2013-2017	White	Oligodendroglioma	Left	STR	Surgery performed	Radiation	Yes	0-39
5	Alive	0-44	Female	2013-2017	White	Astrocytoma	Right	GTR	Surgery performed	None/Unknown	No	≥60
6	Alive	0-44	Male	2013-2017	White	Oligodendroglioma	Left	GTR	Surgery performed	None/Unknown	No	≥60
0	Alive	45-59	Male	2013-2017	White	Oligodendroglioma	Right	GTR	Surgery performed	None/Unknown	No	40-59
0	Dead	45-59	Male	2013-2017	White	Astrocytoma	Left	Biopsy	Surgery performed	None/Unknown	No	0-39
9	Alive	0-44	Male	2013-2017	White	Oligodendroglioma	Right	GTR	Surgery performed	None/Unknown	No	40-59
9	Alive	0-44	Male	2013-2017	White	Oligodendroglioma	Right	STR	Surgery performed	None/Unknown	No	≥60
6	Alive	0-44	Male	2013-2017	White	Astrocytoma	Left	GTR	Surgery performed	None/Unknown	No	≥60
2	Alive	0-44	Male	2013-2017	White	Oligodendroglioma	Right	GTR	Surgery performed	Radiation	Yes	≥60
6	Alive	0-44	Male	2013-2017	White	Astrocytoma	Left	STR	Surgery performed	Radiation	Yes	≥60
9	Alive	0-44	Female	2013-2017	White	Oligodendroglioma	Left	GTR	Surgery performed	None/Unknown	No	40-59
1	Alive	0-44	Male	2013-2017	White	Astrocytoma	Left	GTR	Surgery performed	None/Unknown	No	0-39
1	Alive	0-44	Male	2013-2017	White	Oligodendroglioma	Left	STR	Surgery performed	Radiation	Yes	≥60
2	Alive	0-44	Female	2013-2017	White	Astrocytoma	Right	STR	Surgery performed	None/Unknown	No	0-39
1	Alive	0-44	Male	2013-2017	White	Astrocytoma	Left	GTR	Surgery performed	None/Unknown	No	0-39
8	Alive	45-59	Female	2013-2017	White	Oligodendroglioma	Right	GTR	Surgery performed	Radiation	Yes	0-39
149	Alive	60-74	Male	2006-2008	White	Oligodendroglioma	Right	GTR	Surgery performed	None/Unknown	No	0-39
27	Dead	45-59	Male	2000-2005	White	Astrocytoma	Left	Biopsy	Surgery performed	Radiation	Yes	≥60
80	Dead	45-59	Male	2000-2005	White	Oligodendroglioma	Right	STR	Surgery performed	Radiation	Yes	≥60
177	Alive	0-44	Male	2000-2005	White	Astrocytoma	Other	Biopsy	Surgery performed	Radiation	Yes	40-59
165	Alive	0-44	Male	2000-2005	White	Oligodendroglioma	Right	GTR	Surgery performed	None/Unknown	No	0-39
8	Alive	60-74	Male	2013-2017	White	Oligodendroglioma	Right	Biopsy	Surgery performed	Radiation	Yes	40-59
0	Dead	0-44	Male	2006-2008	Black	Astrocytoma	Left	Biopsy	Surgery performed	None/Unknown	No	40-59
140	Dead	0-44	Male	2006-2008	White	Oligodendroglioma	Left	Biopsy	Surgery performed	None/Unknown	Yes	40-59
32	Alive	45-59	Female	2013-2017	White	Oligodendroglioma	Left	GTR	Surgery performed	None/Unknown	No	40-59
52	Dead	60-74	Male	2006-2008	White	Oligodendroglioma	Right	Biopsy	Surgery performed	None/Unknown	No	0-39
150	Alive	45-59	Male	2006-2008	White	Oligodendroglioma	Left	Biopsy	Surgery performed	None/Unknown	No	40-59
63	Alive	45-59	Male	2013-2017	White	Oligodendroglioma	Left	GTR	Surgery performed	Radiation	Yes	≥60
124	Alive	0-44	Female	2006-2008	White	Astrocytoma	Right	GTR	Surgery performed	None/Unknown	No	0-39
118	Dead	45-59	Female	2006-2008	White	Astrocytoma	Left	Biopsy	Surgery performed	Radiation	Yes	40-59
121	Alive	0-44	Male	2006-2008	White	Oligodendroglioma	Right	Biopsy	Surgery performed	None/Unknown	No	40-59
69	Dead	0-44	Male	2006-2008	White	Oligodendroglioma	Right	Biopsy	Surgery performed	None/Unknown	Yes	≥60
28	Dead	0-44	Male	2009-2012	Black	Oligodendroglioma	Right	GTR	Surgery performed	Radiation	No	≥60
7	Dead	45-59	Male	2009-2012	White	Oligodendroglioma	Right	Biopsy	Surgery performed	Radiation	Yes	40-59
142	Alive	0-44	Male	2006-2008	White	Oligodendroglioma	Left	GTR	Surgery performed	None/Unknown	No	40-59
116	Alive	0-44	Female	2009-2012	White	Astrocytoma	Left	Biopsy	Surgery performed	None/Unknown	No	0-39
68	Dead	0-44	Male	2009-2012	White	Astrocytoma	Left	STR	Surgery performed	None/Unknown	No	40-59
112	Alive	0-44	Female	2009-2012	Black	Oligodendroglioma	Right	GTR	Surgery performed	None/Unknown	No	0-39
119	Alive	0-44	Female	2009-2012	Black	Astrocytoma	Right	GTR	Surgery performed	None/Unknown	No	0-39
79	Alive	0-44	Male	2009-2012	White	Astrocytoma	Right	Biopsy	Surgery performed	None/Unknown	No	0-39
105	Alive	0-44	Male	2009-2012	White	Oligodendroglioma	Left	STR	Surgery performed	Radiation	Yes	40-59
70	Dead	0-44	Male	2009-2012	White	Oligodendroglioma	Left	Biopsy	Surgery performed	None/Unknown	No	40-59
103	Alive	0-44	Female	2009-2012	White	Astrocytoma	Left	Biopsy	Surgery performed	None/Unknown	No	40-59
90	Alive	45-59	Male	2009-2012	White	Oligodendroglioma	Left	GTR	Surgery performed	None/Unknown	No	≥60
87	Alive	45-59	Female	2009-2012	White	Oligodendroglioma	Right	STR	Surgery performed	None/Unknown	Yes	40-59
18	Dead	45-59	Male	2009-2012	Black	Astrocytoma	Left	Biopsy	Surgery performed	Radiation	No	≥60
1	Dead	60-74	Male	2009-2012	White	Astrocytoma	Left	Biopsy	Surgery performed	Radiation	Yes	0-39
24	Dead	60-74	Female	2009-2012	Black	Astrocytoma	Not a paired site	Biopsy	Surgery performed	Radiation	No	0-39
8	Dead	60-74	Male	2009-2012	White	Astrocytoma	Left	Biopsy	Surgery performed	None/Unknown	No	0-39
80	Alive	45-59	Female	2009-2012	White	Oligodendroglioma	Right	GTR	Surgery performed	None/Unknown	No	≥60
59	Dead	0-44	Female	2009-2012	White	Astrocytoma	Left	Biopsy	Surgery performed	Radiation	No	≥60
74	Alive	0-44	Female	2009-2012	White	Oligodendroglioma	Right	Biopsy	Surgery performed	None/Unknown	No	40-59
10	Alive	0-44	Female	2013-2017	White	Astrocytoma	Not a paired site	GTR	Surgery performed	None/Unknown	No	0-39
69	Alive	0-44	Female	2013-2017	Black	Oligodendroglioma	Right	STR	Surgery performed	None/Unknown	No	0-39
68	Alive	0-44	Male	2013-2017	Black	Astrocytoma	Right	Biopsy	Surgery performed	Radiation	No	≥60
39	Dead	0-44	Male	2009-2012	White	Oligodendroglioma	Right	Biopsy	Surgery performed	Radiation	No	≥60
76	Alive	45-59	Male	2009-2012	White	Oligodendroglioma	Right	Biopsy	Surgery performed	Radiation	Yes	40-59
74	Alive	0-44	Female	2009-2012	White	Oligodendroglioma	Right	GTR	Surgery performed	None/Unknown	No	40-59
4	Dead	45-59	Female	2013-2017	White	Oligodendroglioma	Right	STR	Surgery performed	None/Unknown	No	0-39
27	Dead	0-44	Female	2009-2012	Black	Astrocytoma	Right	STR	Surgery performed	None/Unknown	Yes	40-59
67	Alive	0-44	Female	2013-2017	White	Astrocytoma	Right	STR	Surgery performed	Radiation	Yes	≥60
25	Dead	0-44	Male	2013-2017	Black	Oligodendroglioma	Left	STR	Surgery performed	None/Unknown	Yes	0-39
64	Alive	0-44	Female	2013-2017	White	Oligodendroglioma	Left	GTR	Surgery performed	None/Unknown	No	0-39
60	Alive	0-44	Female	2013-2017	White	Oligodendroglioma	Right	STR	Surgery performed	None/Unknown	Yes	≥60
60	Alive	45-59	Male	2013-2017	White	Oligodendroglioma	Right	STR	Surgery performed	Radiation	Yes	≥60
60	Alive	0-44	Male	2013-2017	Black	Oligodendroglioma	Right	GTR	Surgery performed	None/Unknown	Yes	40-59
54	Alive	0-44	Female	2013-2017	Black	Oligodendroglioma	Right	STR	Surgery performed	None/Unknown	No	0-39
52	Alive	45-59	Male	2013-2017	White	Oligodendroglioma	Other	GTR	Surgery performed	Radiation	Yes	≥60
52	Alive	45-59	Female	2013-2017	Asian or Pacific Islander	Oligodendroglioma	Left	GTR	Surgery performed	Radiation	Yes	40-59
51	Alive	0-44	Male	2013-2017	White	Oligodendroglioma	Right	STR	Surgery performed	None/Unknown	No	≥60
18	Dead	45-59	Male	2013-2017	White	Astrocytoma	Right	Biopsy	Surgery performed	Radiation	Yes	≥60
12	Alive	0-44	Male	2013-2017	White	Astrocytoma	Left	GTR	Surgery performed	None/Unknown	No	≥60
46	Alive	45-59	Female	2013-2017	White	Astrocytoma	Right	STR	Surgery performed	Radiation	Yes	≥60
55	Alive	0-44	Female	2013-2017	Black	Oligodendroglioma	Right	GTR	Surgery performed	None/Unknown	No	40-59
21	Alive	0-44	Female	2013-2017	White	Astrocytoma	Right	GTR	Surgery performed	Radiation	Yes	0-39
48	Alive	0-44	Male	2013-2017	Black	Astrocytoma	Left	GTR	Surgery performed	None/Unknown	No	40-59
50	Alive	0-44	Female	2013-2017	White	Astrocytoma	Left	GTR	Surgery performed	None/Unknown	No	0-39
45	Alive	45-59	Male	2013-2017	White	Oligodendroglioma	Right	STR	Surgery performed	Radiation	Yes	≥60
37	Alive	0-44	Male	2013-2017	White	Astrocytoma	Left	STR	Surgery performed	Radiation	Yes	≥60
42	Alive	45-59	Male	2013-2017	Black	Astrocytoma	Right	STR	Surgery performed	Radiation	Yes	0-39
51	Alive	45-59	Female	2013-2017	White	Oligodendroglioma	Left	Biopsy	Surgery performed	None/Unknown	No	0-39
44	Alive	0-44	Female	2013-2017	Black	Astrocytoma	Not a paired site	Biopsy	Surgery performed	None/Unknown	No	0-39
39	Alive	0-44	Male	2013-2017	Asian or Pacific Islander	Astrocytoma	Left	STR	Surgery performed	Radiation	No	≥60
5	Dead	45-59	Female	2013-2017	White	Astrocytoma	Not a paired site	STR	Surgery performed	Radiation	Yes	0-39
30	Alive	0-44	Male	2013-2017	White	Astrocytoma	Left	STR	Surgery performed	Radiation	Yes	40-59
31	Alive	0-44	Female	2013-2017	Black	Astrocytoma	Left	STR	Surgery performed	Radiation	Yes	40-59
39	Alive	0-44	Male	2013-2017	White	Oligodendroglioma	Left	GTR	Surgery performed	None/Unknown	No	0-39
25	Alive	45-59	Male	2013-2017	White	Oligodendroglioma	Right	GTR	Surgery performed	Radiation	Yes	≥60
24	Alive	45-59	Female	2013-2017	Black	Astrocytoma	Left	STR	Surgery performed	None/Unknown	No	≥60
34	Alive	0-44	Male	2013-2017	White	Astrocytoma	Right	GTR	Surgery performed	None/Unknown	No	0-39
35	Alive	0-44	Male	2013-2017	Black	Oligodendroglioma	Right	GTR	Surgery performed	None/Unknown	Yes	40-59
22	Alive	45-59	Female	2013-2017	White	Oligodendroglioma	Right	Biopsy	Surgery performed	None/Unknown	No	40-59
16	Alive	0-44	Male	2013-2017	White	Astrocytoma	Left	Biopsy	Surgery performed	Radiation	Yes	0-39
18	Alive	0-44	Female	2013-2017	Black	Astrocytoma	Left	GTR	Surgery performed	None/Unknown	No	0-39
21	Alive	0-44	Female	2013-2017	White	Astrocytoma	Right	GTR	Surgery performed	Radiation	Yes	40-59
10	Alive	60-74	Male	2013-2017	White	Oligodendroglioma	Right	GTR	Surgery performed	Radiation	Yes	0-39
23	Alive	45-59	Male	2013-2017	Black	Astrocytoma	Left	GTR	Surgery performed	None/Unknown	No	40-59
6	Alive	0-44	Male	2013-2017	Black	Astrocytoma	Right	STR	Surgery performed	None/Unknown	No	0-39
4	Alive	0-44	Female	2013-2017	White	Astrocytoma	Left	STR	Surgery performed	None/Unknown	No	≥60
4	Alive	0-44	Male	2013-2017	White	Astrocytoma	Left	GTR	Surgery performed	Radiation	Yes	40-59
4	Alive	0-44	Male	2013-2017	Black	Oligodendroglioma	Right	Biopsy	Surgery performed	Radiation	Yes	0-39
1	Alive	45-59	Male	2013-2017	Black	Astrocytoma	Right	Biopsy	Surgery performed	Radiation	Yes	0-39
8	Alive	45-59	Female	2013-2017	White	Astrocytoma	Not a paired site	STR	Surgery performed	Radiation	No	0-39
2	Alive	60-74	Female	2013-2017	Black	Oligodendroglioma	Right	GTR	Surgery performed	Radiation	Yes	0-39
0	Alive	0-44	Female	2013-2017	Black	Astrocytoma	Right	GTR	Surgery performed	None/Unknown	Yes	≥60
134	Alive	0-44	Female	2006-2008	American Indian	Oligodendroglioma	Right	Biopsy	Surgery performed	None/Unknown	No	0-39
116	Alive	0-44	Female	2009-2012	American Indian	Astrocytoma	Left	Biopsy	Surgery performed	None/Unknown	No	0-39
18	Alive	0-44	Female	2013-2017	American Indian	Astrocytoma	Left	STR	Surgery performed	Radiation	Yes	0-39
104	Alive	≥75	Male	2009-2012	White	Oligodendroglioma	Left	Biopsy	Surgery performed	None/Unknown	No	40-59
36	Alive	45-59	Male	2013-2017	White	Astrocytoma	Right	GTR	Surgery performed	None/Unknown	No	0-39
145	Dead	45-59	Male	2000-2005	White	Oligodendroglioma	Left	STR	Surgery performed	None/Unknown	Yes	40-59
103	Dead	0-44	Female	2000-2005	White	Oligodendroglioma	Right	Biopsy	Surgery performed	Radiation	Yes	40-59
130	Alive	45-59	Female	2006-2008	Asian or Pacific Islander	Oligodendroglioma	Right	Biopsy	Surgery performed	None/Unknown	No	0-39
128	Alive	0-44	Male	2006-2008	White	Astrocytoma	Left	Biopsy	Surgery performed	None/Unknown	No	40-59
120	Alive	45-59	Female	2006-2008	White	Oligodendroglioma	Right	Biopsy	Surgery performed	None/Unknown	No	40-59
85	Dead	0-44	Male	2009-2012	White	Astrocytoma	Left	Biopsy	Surgery performed	None/Unknown	No	0-39
111	Alive	45-59	Female	2009-2012	White	Oligodendroglioma	Right	Biopsy	Surgery performed	None/Unknown	No	0-39
107	Alive	0-44	Male	2009-2012	White	Oligodendroglioma	Right	Biopsy	Surgery performed	None/Unknown	Yes	40-59
79	Dead	45-59	Female	2009-2012	Asian or Pacific Islander	Oligodendroglioma	Right	Biopsy	Surgery performed	None/Unknown	No	40-59
11	Alive	60-74	Female	2013-2017	White	Oligodendroglioma	Left	GTR	Surgery performed	Radiation	Yes	0-39
105	Alive	0-44	Male	2009-2012	White	Oligodendroglioma	Right	Biopsy	Surgery performed	None/Unknown	Yes	≥60
105	Alive	45-59	Male	2009-2012	White	Oligodendroglioma	Right	Biopsy	Surgery performed	None/Unknown	No	0-39
87	Dead	0-44	Male	2009-2012	White	Oligodendroglioma	Right	Biopsy	Surgery performed	None/Unknown	No	≥60
91	Alive	0-44	Female	2009-2012	White	Astrocytoma	Left	STR	Surgery performed	Radiation	No	40-59
94	Alive	45-59	Male	2009-2012	Asian or Pacific Islander	Astrocytoma	Not a paired site	GTR	Surgery performed	None/Unknown	No	40-59
64	Alive	45-59	Male	2009-2012	White	Astrocytoma	Left	STR	Surgery performed	None/Unknown	No	0-39
15	Alive	0-44	Male	2009-2012	White	Oligodendroglioma	Left	GTR	Surgery performed	None/Unknown	No	0-39
82	Alive	45-59	Male	2009-2012	White	Oligodendroglioma	Right	Biopsy	Surgery performed	None/Unknown	No	0-39
82	Alive	0-44	Male	2009-2012	Asian or Pacific Islander	Oligodendroglioma	Right	STR	Surgery performed	None/Unknown	No	40-59
82	Dead	60-74	Male	2009-2012	White	Oligodendroglioma	Left	GTR	Surgery performed	None/Unknown	Yes	≥60
77	Alive	45-59	Female	2009-2012	Asian or Pacific Islander	Oligodendroglioma	Left	GTR	Surgery performed	None/Unknown	No	0-39
73	Alive	0-44	Female	2009-2012	Asian or Pacific Islander	Oligodendroglioma	Right	STR	Surgery performed	None/Unknown	No	0-39
75	Alive	0-44	Male	2009-2012	White	Oligodendroglioma	Left	GTR	Surgery performed	None/Unknown	No	0-39
74	Alive	0-44	Male	2009-2012	Asian or Pacific Islander	Oligodendroglioma	Left	Biopsy	Surgery performed	None/Unknown	No	40-59
75	Alive	0-44	Male	2009-2012	White	Oligodendroglioma	Right	STR	Surgery performed	None/Unknown	Yes	≥60
70	Alive	60-74	Female	2013-2017	White	Astrocytoma	Left	GTR	Surgery performed	None/Unknown	No	≥60
36	Dead	45-59	Female	2013-2017	White	Oligodendroglioma	Left	STR	Surgery performed	Radiation	Yes	≥60
67	Alive	0-44	Female	2013-2017	White	Oligodendroglioma	Left	Biopsy	Surgery performed	Radiation	Yes	40-59
65	Alive	0-44	Male	2013-2017	White	Astrocytoma	Not a paired site	STR	Surgery performed	None/Unknown	Yes	≥60
63	Alive	60-74	Female	2013-2017	Asian or Pacific Islander	Oligodendroglioma	Right	Biopsy	Surgery performed	None/Unknown	No	0-39
57	Alive	45-59	Female	2013-2017	White	Oligodendroglioma	Left	GTR	Surgery performed	None/Unknown	No	0-39
62	Alive	45-59	Female	2013-2017	White	Astrocytoma	Right	GTR	Surgery performed	None/Unknown	No	0-39
48	Alive	0-44	Male	2013-2017	White	Astrocytoma	Left	GTR	Surgery performed	None/Unknown	No	0-39
3	Alive	0-44	Female	2013-2017	White	Oligodendroglioma	Right	GTR	Surgery performed	None/Unknown	No	40-59
52	Alive	45-59	Female	2013-2017	White	Astrocytoma	Right	Biopsy	Surgery performed	Radiation	Yes	40-59
54	Alive	0-44	Male	2013-2017	White	Astrocytoma	Left	STR	Surgery performed	Radiation	No	40-59
53	Alive	0-44	Female	2013-2017	Asian or Pacific Islander	Astrocytoma	Left	STR	Surgery performed	Radiation	No	40-59
51	Alive	45-59	Male	2013-2017	White	Oligodendroglioma	Left	STR	Surgery performed	Radiation	Yes	40-59
48	Alive	0-44	Male	2013-2017	White	Astrocytoma	Not a paired site	GTR	Surgery performed	None/Unknown	No	≥60
44	Alive	0-44	Female	2013-2017	White	Astrocytoma	Left	GTR	Surgery performed	Radiation	No	≥60
28	Alive	0-44	Male	2013-2017	White	Astrocytoma	Right	STR	Surgery performed	None/Unknown	No	≥60
42	Alive	0-44	Male	2013-2017	White	Astrocytoma	Left	STR	Surgery performed	Radiation	Yes	≥60
41	Alive	45-59	Female	2013-2017	White	Oligodendroglioma	Left	GTR	Surgery performed	Radiation	Yes	40-59
40	Alive	0-44	Male	2013-2017	White	Astrocytoma	Right	STR	Surgery performed	Radiation	No	≥60
44	Alive	0-44	Male	2013-2017	Asian or Pacific Islander	Oligodendroglioma	Left	STR	Surgery performed	None/Unknown	Yes	0-39
7	Alive	45-59	Male	2013-2017	White	Oligodendroglioma	Left	STR	Surgery performed	None/Unknown	No	0-39
19	Alive	0-44	Female	2013-2017	White	Astrocytoma	Left	STR	Surgery performed	None/Unknown	No	≥60
31	Alive	0-44	Female	2013-2017	White	Oligodendroglioma	Right	STR	Surgery performed	None/Unknown	Yes	0-39
39	Alive	0-44	Male	2013-2017	White	Astrocytoma	Right	GTR	Surgery performed	None/Unknown	No	0-39
34	Alive	0-44	Male	2013-2017	White	Astrocytoma	Right	STR	Surgery performed	None/Unknown	No	0-39
27	Alive	0-44	Female	2013-2017	White	Astrocytoma	Right	GTR	Surgery performed	None/Unknown	No	0-39
33	Alive	0-44	Male	2013-2017	White	Astrocytoma	Left	STR	Surgery performed	None/Unknown	No	0-39
23	Alive	45-59	Male	2013-2017	White	Oligodendroglioma	Left	GTR	Surgery performed	Radiation	Yes	≥60
27	Alive	60-74	Male	2013-2017	White	Oligodendroglioma	Right	GTR	Surgery performed	Radiation	No	0-39
38	Alive	45-59	Male	2013-2017	Black	Oligodendroglioma	Right	GTR	Surgery performed	None/Unknown	Yes	≥60
32	Alive	0-44	Male	2013-2017	White	Astrocytoma	Left	STR	Surgery performed	None/Unknown	Yes	≥60
24	Alive	45-59	Male	2013-2017	White	Oligodendroglioma	Right	Biopsy	Surgery performed	None/Unknown	No	40-59
25	Alive	0-44	Male	2013-2017	White	Oligodendroglioma	Right	GTR	Surgery performed	None/Unknown	No	0-39
22	Alive	0-44	Male	2013-2017	White	Astrocytoma	Left	GTR	Surgery performed	None/Unknown	No	0-39
24	Alive	60-74	Female	2013-2017	White	Oligodendroglioma	Right	GTR	Surgery performed	None/Unknown	No	40-59
21	Alive	0-44	Female	2013-2017	White	Astrocytoma	Left	GTR	Surgery performed	None/Unknown	No	0-39
19	Alive	60-74	Male	2013-2017	Asian or Pacific Islander	Astrocytoma	Left	GTR	Surgery performed	Radiation	Yes	40-59
20	Alive	45-59	Female	2013-2017	White	Astrocytoma	Right	GTR	Surgery performed	Radiation	Yes	40-59
7	Alive	0-44	Female	2013-2017	White	Astrocytoma	Right	GTR	Surgery performed	Radiation	No	40-59
10	Dead	60-74	Male	2013-2017	White	Astrocytoma	Right	GTR	Surgery performed	Radiation	Yes	0-39
9	Alive	0-44	Female	2013-2017	White	Oligodendroglioma	Right	STR	Surgery performed	Radiation	Yes	40-59
11	Alive	45-59	Female	2013-2017	Asian or Pacific Islander	Astrocytoma	Right	STR	Surgery performed	None/Unknown	No	≥60
8	Alive	60-74	Female	2013-2017	Asian or Pacific Islander	Astrocytoma	Right	STR	Surgery performed	Radiation	Yes	≥60
1	Alive	0-44	Male	2013-2017	Asian or Pacific Islander	Astrocytoma	Right	GTR	Surgery performed	None/Unknown	No	40-59
5	Alive	60-74	Male	2013-2017	White	Oligodendroglioma	Right	GTR	Surgery performed	Radiation	Yes	0-39
3	Alive	0-44	Male	2013-2017	White	Astrocytoma	Not a paired site	GTR	Surgery performed	None/Unknown	No	0-39
6	Alive	0-44	Female	2013-2017	Black	Astrocytoma	Right	GTR	Surgery performed	Radiation	No	≥60
3	Alive	45-59	Male	2013-2017	White	Oligodendroglioma	Right	GTR	Surgery performed	None/Unknown	No	0-39
9	Alive	0-44	Female	2013-2017	White	Oligodendroglioma	Left	STR	Surgery performed	Radiation	Yes	40-59
5	Dead	60-74	Female	2013-2017	White	Astrocytoma	Left	STR	Surgery performed	Radiation	Yes	0-39
1	Dead	≥75	Female	2009-2012	White	Astrocytoma	Not a paired site	Biopsy	Surgery performed	None/Unknown	No	40-59
35	Dead	≥75	Female	2009-2012	White	Oligodendroglioma	Right	Biopsy	Surgery performed	Radiation	Yes	≥60
77	Alive	60-74	Female	2009-2012	Asian or Pacific Islander	Astrocytoma	Right	STR	Surgery performed	None/Unknown	No	40-59
27	Dead	0-44	Female	2009-2012	White	Oligodendroglioma	Right	Biopsy	Surgery performed	None/Unknown	No	40-59
95	Alive	0-44	Female	2000-2005	White	Oligodendroglioma	Left	Biopsy	Surgery performed	None/Unknown	No	0-39
2	Dead	≥75	Male	2009-2012	White	Astrocytoma	Right	GTR	Surgery performed	None/Unknown	No	0-39
92	Dead	0-44	Male	2000-2005	White	Astrocytoma	Not a paired site	Biopsy	Surgery performed	Radiation	No	≥60
9	Dead	≥75	Female	2013-2017	White	Astrocytoma	Right	Biopsy	Surgery performed	Radiation	No	40-59
6	Alive	45-59	Female	2013-2017	White	Oligodendroglioma	Right	STR	Surgery performed	Radiation	Yes	40-59
150	Alive	0-44	Male	2000-2005	White	Astrocytoma	Not a paired site	Biopsy	Surgery performed	None/Unknown	No	≥60
11	Alive	≥75	Female	2013-2017	Asian or Pacific Islander	Astrocytoma	Left	STR	Surgery performed	Radiation	No	0-39
10	Dead	0-44	Male	2000-2005	White	Astrocytoma	Right	Biopsy	Surgery performed	Radiation	Yes	40-59
93	Dead	45-59	Female	2000-2005	White	Oligodendroglioma	Left	Biopsy	Surgery performed	None/Unknown	No	40-59
45	Dead	0-44	Male	2000-2005	White	Astrocytoma	Right	Biopsy	Surgery performed	None/Unknown	Yes	≥60
96	Dead	45-59	Male	2000-2005	White	Astrocytoma	Left	STR	Surgery performed	Radiation	Yes	0-39
116	Dead	0-44	Female	2000-2005	Asian or Pacific Islander	Astrocytoma	Right	Biopsy	Surgery performed	None/Unknown	No	0-39
4	Alive	0-44	Male	2000-2005	White	Oligodendroglioma	Left	Biopsy	Surgery performed	None/Unknown	No	0-39
162	Alive	60-74	Female	2000-2005	Black	Astrocytoma	Not a paired site	Biopsy	Surgery performed	None/Unknown	No	0-39
157	Alive	0-44	Female	2000-2005	White	Oligodendroglioma	Right	Biopsy	Surgery performed	Radiation	Yes	40-59
5	Dead	45-59	Female	2000-2005	Asian or Pacific Islander	Astrocytoma	Not a paired site	Biopsy	Surgery performed	None/Unknown	No	0-39
14	Alive	0-44	Female	2000-2005	White	Astrocytoma	Left	Biopsy	Surgery performed	Radiation	No	0-39
60	Dead	60-74	Female	2006-2008	White	Astrocytoma	Right	Biopsy	Surgery performed	None/Unknown	No	0-39
16	Dead	45-59	Male	2006-2008	White	Oligodendroglioma	Right	Biopsy	Surgery performed	Radiation	Yes	0-39
4	Dead	45-59	Male	2006-2008	White	Astrocytoma	Left	Biopsy	Surgery performed	None/Unknown	No	≥60
50	Dead	45-59	Female	2006-2008	White	Astrocytoma	Left	Biopsy	Surgery performed	Radiation	Yes	0-39
2	Alive	45-59	Male	2013-2017	White	Oligodendroglioma	Left	GTR	Surgery performed	None/Unknown	Yes	40-59
30	Dead	60-74	Female	2006-2008	White	Oligodendroglioma	Right	Biopsy	Surgery performed	None/Unknown	No	0-39
53	Alive	60-74	Female	2013-2017	White	Oligodendroglioma	Right	Biopsy	Surgery performed	Radiation	Yes	40-59
23	Dead	0-44	Male	2006-2008	White	Oligodendroglioma	Left	Biopsy	Surgery performed	None/Unknown	Yes	0-39
53	Dead	0-44	Male	2006-2008	Asian or Pacific Islander	Astrocytoma	Right	Biopsy	Surgery performed	None/Unknown	Yes	40-59
64	Dead	45-59	Male	2006-2008	White	Astrocytoma	Right	Biopsy	Surgery performed	Radiation	Yes	≥60
60	Dead	0-44	Male	2009-2012	White	Oligodendroglioma	Left	Biopsy	Surgery performed	None/Unknown	No	≥60
119	Alive	0-44	Female	2009-2012	Asian or Pacific Islander	Astrocytoma	Right	Biopsy	Surgery performed	Radiation	No	≥60
19	Dead	60-74	Male	2009-2012	White	Astrocytoma	Not a paired site	Biopsy	Surgery performed	Radiation	No	40-59
118	Alive	60-74	Male	2009-2012	White	Oligodendroglioma	Right	Biopsy	Surgery performed	None/Unknown	No	40-59
111	Alive	0-44	Male	2009-2012	White	Astrocytoma	Right	Biopsy	Surgery performed	None/Unknown	No	0-39
5	Dead	≥75	Female	2009-2012	White	Astrocytoma	Left	Biopsy	Surgery performed	Radiation	Yes	0-39
102	Alive	0-44	Female	2009-2012	Asian or Pacific Islander	Astrocytoma	Right	STR	Surgery performed	None/Unknown	No	0-39
101	Alive	0-44	Male	2009-2012	White	Oligodendroglioma	Right	Biopsy	Surgery performed	None/Unknown	Yes	40-59
98	Alive	0-44	Female	2009-2012	White	Oligodendroglioma	Left	STR	Surgery performed	None/Unknown	No	40-59
3	Alive	45-59	Male	2013-2017	White	Astrocytoma	Not a paired site	GTR	Surgery performed	None/Unknown	No	0-39
107	Alive	0-44	Female	2009-2012	White	Oligodendroglioma	Right	Biopsy	Surgery performed	None/Unknown	No	0-39
93	Dead	0-44	Male	2009-2012	White	Astrocytoma	Not a paired site	Biopsy	Surgery performed	Radiation	Yes	0-39
105	Alive	0-44	Male	2009-2012	White	Astrocytoma	Left	Biopsy	Surgery performed	None/Unknown	No	0-39
101	Alive	0-44	Female	2009-2012	White	Astrocytoma	Not a paired site	Biopsy	Surgery performed	Radiation	Yes	≥60
106	Alive	0-44	Male	2009-2012	Black	Astrocytoma	Not a paired site	Biopsy	Surgery performed	Radiation	No	0-39
101	Alive	0-44	Male	2009-2012	White	Oligodendroglioma	Right	Biopsy	Surgery performed	None/Unknown	No	0-39
107	Alive	45-59	Male	2009-2012	White	Astrocytoma	Right	Biopsy	Surgery performed	None/Unknown	No	0-39
108	Alive	60-74	Male	2009-2012	White	Astrocytoma	Right	Biopsy	Surgery performed	Radiation	No	0-39
89	Alive	0-44	Male	2009-2012	White	Astrocytoma	Not a paired site	STR	Surgery performed	None/Unknown	Yes	40-59
92	Alive	0-44	Male	2009-2012	White	Oligodendroglioma	Left	Biopsy	Surgery performed	None/Unknown	Yes	≥60
96	Alive	0-44	Female	2009-2012	White	Astrocytoma	Not a paired site	STR	Surgery performed	Radiation	No	0-39
92	Alive	45-59	Female	2009-2012	White	Oligodendroglioma	Left	GTR	Surgery performed	None/Unknown	No	0-39
90	Alive	45-59	Male	2009-2012	White	Oligodendroglioma	Right	GTR	Surgery performed	None/Unknown	No	≥60
89	Alive	0-44	Male	2009-2012	White	Oligodendroglioma	Left	GTR	Surgery performed	None/Unknown	No	0-39
84	Alive	45-59	Male	2009-2012	Asian or Pacific Islander	Oligodendroglioma	Right	GTR	Surgery performed	Radiation	No	≥60
95	Alive	0-44	Female	2009-2012	White	Oligodendroglioma	Left	STR	Surgery performed	Radiation	No	≥60
84	Alive	45-59	Male	2009-2012	White	Oligodendroglioma	Left	GTR	Surgery performed	None/Unknown	No	40-59
6	Dead	60-74	Male	2009-2012	White	Astrocytoma	Left	Biopsy	Surgery performed	Radiation	Yes	40-59
29	Dead	45-59	Male	2009-2012	Asian or Pacific Islander	Astrocytoma	Right	GTR	Surgery performed	Radiation	No	40-59
87	Alive	0-44	Female	2009-2012	White	Astrocytoma	Right	GTR	Surgery performed	None/Unknown	No	0-39
46	Alive	0-44	Male	2009-2012	White	Astrocytoma	Left	STR	Surgery performed	None/Unknown	Yes	0-39
78	Alive	0-44	Male	2009-2012	Black	Astrocytoma	Right	GTR	Surgery performed	Radiation	No	40-59
8	Dead	45-59	Male	2009-2012	Black	Astrocytoma	Left	STR	Surgery performed	None/Unknown	Yes	≥60
1	Alive	45-59	Female	2009-2012	White	Astrocytoma	Right	STR	Surgery performed	None/Unknown	No	40-59
78	Alive	0-44	Female	2009-2012	Black	Astrocytoma	Left	Biopsy	Surgery performed	Radiation	No	40-59
85	Alive	0-44	Male	2009-2012	White	Astrocytoma	Right	STR	Surgery performed	None/Unknown	No	≥60
2	Dead	45-59	Female	2009-2012	White	Astrocytoma	Not a paired site	GTR	Surgery performed	Radiation	Yes	0-39
15	Alive	0-44	Female	2009-2012	White	Astrocytoma	Right	Biopsy	Surgery performed	None/Unknown	No	40-59
78	Alive	0-44	Male	2009-2012	White	Oligodendroglioma	Left	STR	Surgery performed	None/Unknown	No	≥60
76	Alive	0-44	Male	2009-2012	White	Astrocytoma	Left	GTR	Surgery performed	None/Unknown	No	0-39
30	Dead	0-44	Male	2009-2012	White	Oligodendroglioma	Right	STR	Surgery performed	None/Unknown	No	40-59
74	Alive	0-44	Male	2009-2012	White	Oligodendroglioma	Right	Biopsy	Surgery performed	None/Unknown	No	40-59
66	Alive	45-59	Male	2013-2017	White	Astrocytoma	Left	GTR	Surgery performed	None/Unknown	No	0-39
70	Alive	0-44	Male	2013-2017	White	Oligodendroglioma	Left	STR	Surgery performed	Radiation	No	≥60
64	Dead	0-44	Male	2013-2017	White	Astrocytoma	Right	STR	Surgery performed	Radiation	No	0-39
64	Dead	45-59	Female	2013-2017	Black	Oligodendroglioma	Left	Biopsy	Surgery performed	None/Unknown	Yes	0-39
77	Alive	45-59	Female	2009-2012	White	Oligodendroglioma	Left	GTR	Surgery performed	None/Unknown	No	0-39
66	Alive	0-44	Male	2013-2017	White	Astrocytoma	Right	STR	Surgery performed	Radiation	Yes	40-59
67	Alive	45-59	Female	2013-2017	Asian or Pacific Islander	Oligodendroglioma	Left	STR	Surgery performed	None/Unknown	Yes	40-59
16	Dead	45-59	Female	2013-2017	White	Astrocytoma	Left	Biopsy	Surgery performed	Radiation	No	40-59
8	Dead	45-59	Female	2013-2017	White	Astrocytoma	Left	Biopsy	Surgery performed	Radiation	Yes	0-39
16	Dead	60-74	Female	2013-2017	White	Astrocytoma	Left	GTR	Surgery performed	Radiation	Yes	0-39
65	Alive	0-44	Male	2013-2017	Black	Oligodendroglioma	Left	STR	Surgery performed	None/Unknown	No	40-59
66	Alive	0-44	Female	2013-2017	White	Oligodendroglioma	Left	GTR	Surgery performed	None/Unknown	No	40-59
66	Alive	0-44	Female	2013-2017	White	Astrocytoma	Left	Biopsy	Surgery performed	Radiation	No	≥60
65	Alive	45-59	Male	2013-2017	White	Oligodendroglioma	Left	Biopsy	Surgery performed	None/Unknown	No	0-39
62	Alive	0-44	Female	2013-2017	White	Oligodendroglioma	Left	GTR	Surgery performed	None/Unknown	No	40-59
61	Alive	45-59	Female	2013-2017	White	Oligodendroglioma	Left	GTR	Surgery performed	None/Unknown	No	≥60
57	Alive	0-44	Female	2013-2017	Asian or Pacific Islander	Astrocytoma	Right	GTR	Surgery performed	Radiation	Yes	0-39
38	Alive	0-44	Female	2013-2017	White	Astrocytoma	Right	GTR	Surgery performed	None/Unknown	No	0-39
69	Alive	45-59	Female	2013-2017	White	Oligodendroglioma	Right	GTR	Surgery performed	None/Unknown	No	0-39
4	Alive	0-44	Male	2013-2017	White	Astrocytoma	Right	GTR	Surgery performed	None/Unknown	No	0-39
15	Dead	≥75	Male	2013-2017	Asian or Pacific Islander	Oligodendroglioma	Left	Biopsy	Surgery performed	None/Unknown	Yes	0-39
31	Dead	0-44	Female	2013-2017	White	Oligodendroglioma	Right	STR	Surgery performed	Radiation	No	0-39
47	Dead	0-44	Male	2013-2017	White	Astrocytoma	Not a paired site	STR	Surgery performed	None/Unknown	Yes	0-39
48	Alive	0-44	Male	2013-2017	White	Astrocytoma	Not a paired site	GTR	Surgery performed	None/Unknown	No	40-59
0	Dead	≥75	Male	2013-2017	White	Astrocytoma	Left	STR	Surgery performed	None/Unknown	No	0-39
35	Dead	45-59	Male	2013-2017	White	Astrocytoma	Right	GTR	Surgery performed	Radiation	Yes	0-39
55	Alive	0-44	Male	2013-2017	White	Oligodendroglioma	Left	GTR	Surgery performed	None/Unknown	No	≥60
1	Dead	45-59	Male	2013-2017	White	Astrocytoma	Not a paired site	Biopsy	Surgery performed	Radiation	Yes	0-39
45	Alive	60-74	Male	2013-2017	White	Oligodendroglioma	Right	Biopsy	Surgery performed	None/Unknown	No	≥60
0	Alive	0-44	Male	2013-2017	White	Astrocytoma	Left	GTR	Surgery performed	None/Unknown	No	0-39
63	Alive	0-44	Male	2013-2017	White	Astrocytoma	Right	GTR	Surgery performed	None/Unknown	No	40-59
51	Alive	0-44	Female	2013-2017	White	Astrocytoma	Right	STR	Surgery performed	Radiation	Yes	0-39
54	Alive	60-74	Female	2013-2017	White	Astrocytoma	Left	GTR	Surgery performed	None/Unknown	No	0-39
26	Dead	0-44	Male	2013-2017	White	Astrocytoma	Left	GTR	Surgery performed	Radiation	Yes	0-39
46	Alive	0-44	Female	2013-2017	White	Astrocytoma	Not a paired site	GTR	Surgery performed	None/Unknown	No	40-59
19	Dead	45-59	Female	2013-2017	Black	Oligodendroglioma	Right	STR	Surgery performed	Radiation	Yes	40-59
49	Alive	45-59	Female	2013-2017	White	Oligodendroglioma	Right	STR	Surgery performed	Radiation	Yes	40-59
45	Alive	0-44	Male	2013-2017	White	Astrocytoma	Not a paired site	GTR	Surgery performed	None/Unknown	No	≥60
48	Alive	0-44	Female	2013-2017	White	Oligodendroglioma	Left	GTR	Surgery performed	None/Unknown	No	0-39
47	Alive	0-44	Female	2013-2017	White	Astrocytoma	Left	STR	Surgery performed	Radiation	Yes	0-39
6	Dead	60-74	Female	2013-2017	White	Astrocytoma	Right	STR	Surgery performed	None/Unknown	No	0-39
46	Alive	0-44	Female	2013-2017	White	Astrocytoma	Right	GTR	Surgery performed	None/Unknown	No	0-39
18	Dead	45-59	Male	2013-2017	White	Astrocytoma	Right	Biopsy	Surgery performed	Radiation	No	0-39
1	Alive	60-74	Male	2013-2017	White	Oligodendroglioma	Right	GTR	Surgery performed	None/Unknown	No	≥60
49	Alive	0-44	Female	2013-2017	White	Oligodendroglioma	Left	GTR	Surgery performed	Radiation	Yes	0-39
47	Alive	0-44	Female	2013-2017	White	Oligodendroglioma	Left	STR	Surgery performed	None/Unknown	No	≥60
48	Alive	45-59	Female	2013-2017	White	Astrocytoma	Right	STR	Surgery performed	Radiation	Yes	40-59
32	Dead	0-44	Male	2013-2017	White	Astrocytoma	Left	GTR	Surgery performed	None/Unknown	Yes	0-39
43	Alive	0-44	Male	2013-2017	Black	Astrocytoma	Right	STR	Surgery performed	None/Unknown	Yes	≥60
43	Alive	0-44	Male	2013-2017	White	Astrocytoma	Left	STR	Surgery performed	None/Unknown	No	0-39
53	Alive	0-44	Male	2013-2017	White	Oligodendroglioma	Left	GTR	Surgery performed	None/Unknown	No	40-59
0	Dead	0-44	Male	2013-2017	White	Astrocytoma	Not a paired site	STR	Surgery performed	None/Unknown	No	40-59
6	Alive	45-59	Male	2013-2017	White	Oligodendroglioma	Left	GTR	Surgery performed	None/Unknown	Yes	0-39
41	Alive	≥75	Female	2013-2017	Asian or Pacific Islander	Astrocytoma	Not a paired site	STR	Surgery performed	Radiation	Yes	0-39
45	Alive	0-44	Male	2013-2017	White	Oligodendroglioma	Left	GTR	Surgery performed	Radiation	Yes	0-39
44	Alive	45-59	Female	2013-2017	White	Oligodendroglioma	Left	GTR	Surgery performed	None/Unknown	No	0-39
44	Alive	45-59	Male	2013-2017	White	Astrocytoma	Left	GTR	Surgery performed	None/Unknown	No	40-59
38	Alive	45-59	Female	2013-2017	White	Astrocytoma	Right	STR	Surgery performed	Radiation	Yes	≥60
17	Dead	0-44	Female	2013-2017	Black	Astrocytoma	Not a paired site	STR	Surgery performed	None/Unknown	Yes	40-59
3	Dead	60-74	Female	2013-2017	Asian or Pacific Islander	Astrocytoma	Left	STR	Surgery performed	None/Unknown	No	0-39
10	Alive	0-44	Male	2013-2017	White	Astrocytoma	Right	STR	Surgery performed	None/Unknown	No	40-59
39	Alive	0-44	Female	2013-2017	White	Oligodendroglioma	Left	GTR	Surgery performed	None/Unknown	No	0-39
40	Alive	0-44	Female	2013-2017	White	Astrocytoma	Not a paired site	STR	Surgery performed	None/Unknown	Yes	≥60
9	Alive	0-44	Male	2013-2017	White	Oligodendroglioma	Left	STR	Surgery performed	None/Unknown	No	0-39
35	Alive	0-44	Male	2013-2017	White	Astrocytoma	Left	GTR	Surgery performed	None/Unknown	No	0-39
31	Alive	0-44	Female	2013-2017	White	Astrocytoma	Right	STR	Surgery performed	None/Unknown	No	40-59
33	Alive	0-44	Male	2013-2017	White	Oligodendroglioma	Left	GTR	Surgery performed	Radiation	Yes	≥60
32	Alive	0-44	Female	2013-2017	White	Astrocytoma	Not a paired site	Biopsy	Surgery performed	None/Unknown	Yes	0-39
33	Alive	45-59	Male	2013-2017	White	Oligodendroglioma	Left	STR	Surgery performed	Radiation	Yes	≥60
31	Alive	0-44	Female	2013-2017	White	Oligodendroglioma	Right	STR	Surgery performed	Radiation	Yes	40-59
30	Alive	0-44	Male	2013-2017	White	Astrocytoma	Left	STR	Surgery performed	Radiation	No	40-59
29	Alive	0-44	Female	2013-2017	White	Astrocytoma	Other	STR	Surgery performed	Radiation	Yes	≥60
31	Alive	0-44	Female	2013-2017	White	Oligodendroglioma	Left	STR	Surgery performed	None/Unknown	No	40-59
26	Alive	45-59	Male	2013-2017	White	Oligodendroglioma	Left	Biopsy	Surgery performed	None/Unknown	No	0-39
3	Dead	60-74	Male	2013-2017	White	Astrocytoma	Left	Biopsy	Surgery performed	None/Unknown	No	40-59
9	Dead	60-74	Female	2013-2017	White	Oligodendroglioma	Left	STR	Surgery performed	Radiation	Yes	0-39
12	Alive	0-44	Male	2013-2017	White	Oligodendroglioma	Right	GTR	Surgery performed	None/Unknown	No	≥60
22	Alive	0-44	Male	2013-2017	White	Astrocytoma	Right	GTR	Surgery performed	None/Unknown	No	0-39
29	Alive	0-44	Male	2013-2017	White	Oligodendroglioma	Left	Biopsy	Surgery performed	None/Unknown	No	0-39
25	Alive	0-44	Female	2013-2017	White	Astrocytoma	Left	STR	Surgery performed	None/Unknown	No	≥60
25	Alive	0-44	Male	2013-2017	American Indian	Oligodendroglioma	Right	GTR	Surgery performed	None/Unknown	No	40-59
25	Alive	0-44	Female	2013-2017	White	Oligodendroglioma	Left	GTR	Surgery performed	None/Unknown	No	40-59
21	Alive	0-44	Female	2013-2017	White	Oligodendroglioma	Right	STR	Surgery performed	Radiation	Yes	0-39
7	Dead	45-59	Female	2013-2017	White	Astrocytoma	Right	GTR	Surgery performed	Radiation	Yes	40-59
20	Alive	45-59	Female	2013-2017	Black	Astrocytoma	Right	STR	Surgery performed	Radiation	Yes	40-59
22	Alive	0-44	Male	2013-2017	White	Oligodendroglioma	Left	STR	Surgery performed	None/Unknown	No	≥60
19	Alive	0-44	Male	2013-2017	White	Astrocytoma	Left	GTR	Surgery performed	None/Unknown	No	40-59
14	Alive	0-44	Male	2013-2017	White	Oligodendroglioma	Left	STR	Surgery performed	Radiation	No	0-39
0	Alive	≥75	Male	2013-2017	Asian or Pacific Islander	Oligodendroglioma	Right	Biopsy	Surgery performed	None/Unknown	No	0-39
15	Dead	0-44	Male	2013-2017	White	Astrocytoma	Right	Biopsy	Surgery performed	Radiation	No	40-59
13	Alive	60-74	Male	2013-2017	White	Oligodendroglioma	Right	STR	Surgery performed	Radiation	Yes	0-39
21	Alive	0-44	Male	2013-2017	Asian or Pacific Islander	Oligodendroglioma	Left	GTR	Surgery performed	None/Unknown	No	≥60
17	Alive	60-74	Female	2013-2017	White	Oligodendroglioma	Right	STR	Surgery performed	Radiation	Yes	0-39
16	Alive	45-59	Male	2013-2017	Black	Astrocytoma	Right	GTR	Surgery performed	Radiation	Yes	0-39
11	Alive	0-44	Female	2013-2017	White	Oligodendroglioma	Left	GTR	Surgery performed	None/Unknown	Yes	40-59
13	Alive	0-44	Male	2013-2017	White	Astrocytoma	Left	GTR	Surgery performed	None/Unknown	No	0-39
12	Alive	45-59	Female	2013-2017	White	Astrocytoma	Right	GTR	Surgery performed	None/Unknown	No	0-39
6	Alive	0-44	Female	2013-2017	White	Oligodendroglioma	Right	Biopsy	Surgery performed	None/Unknown	No	0-39
9	Alive	0-44	Male	2013-2017	White	Astrocytoma	Not a paired site	STR	Surgery performed	None/Unknown	No	40-59
9	Alive	0-44	Female	2013-2017	White	Astrocytoma	Left	STR	Surgery performed	Radiation	Yes	40-59
10	Alive	0-44	Male	2013-2017	White	Astrocytoma	Left	Biopsy	Surgery performed	None/Unknown	No	≥60
10	Alive	0-44	Female	2013-2017	White	Astrocytoma	Left	Biopsy	Surgery performed	None/Unknown	No	40-59
11	Alive	0-44	Male	2013-2017	White	Astrocytoma	Left	STR	Surgery performed	Radiation	Yes	0-39
10	Alive	0-44	Male	2013-2017	White	Astrocytoma	Left	GTR	Surgery performed	None/Unknown	No	0-39
0	Alive	60-74	Female	2013-2017	White	Astrocytoma	Left	GTR	Surgery performed	None/Unknown	No	40-59
5	Alive	45-59	Female	2013-2017	White	Astrocytoma	Right	STR	Surgery performed	None/Unknown	No	40-59
1	Alive	0-44	Male	2013-2017	White	Astrocytoma	Left	GTR	Surgery performed	None/Unknown	No	40-59
9	Alive	0-44	Male	2013-2017	White	Oligodendroglioma	Left	GTR	Surgery performed	None/Unknown	No	≥60
8	Alive	0-44	Male	2013-2017	Black	Oligodendroglioma	Left	GTR	Surgery performed	Radiation	Yes	40-59
8	Alive	45-59	Male	2013-2017	White	Oligodendroglioma	Left	GTR	Surgery performed	Radiation	No	0-39
9	Alive	0-44	Male	2013-2017	White	Astrocytoma	Left	STR	Surgery performed	None/Unknown	No	40-59
5	Alive	45-59	Female	2013-2017	Black	Astrocytoma	Left	GTR	Surgery performed	Radiation	Yes	≥60
4	Alive	0-44	Male	2013-2017	White	Astrocytoma	Right	Biopsy	Surgery performed	None/Unknown	No	≥60
6	Alive	0-44	Male	2013-2017	White	Astrocytoma	Right	GTR	Surgery performed	Radiation	Yes	40-59
3	Alive	0-44	Female	2013-2017	White	Astrocytoma	Left	STR	Surgery performed	None/Unknown	No	≥60
9	Alive	45-59	Female	2013-2017	White	Oligodendroglioma	Left	STR	Surgery performed	Radiation	Yes	0-39
5	Alive	45-59	Male	2013-2017	White	Oligodendroglioma	Right	GTR	Surgery performed	Radiation	Yes	0-39
0	Alive	0-44	Female	2013-2017	White	Astrocytoma	Right	STR	Surgery performed	Radiation	Yes	≥60
1	Alive	45-59	Male	2013-2017	American Indian	Oligodendroglioma	Right	Biopsy	Surgery performed	Radiation	Yes	0-39
4	Alive	≥75	Male	2013-2017	White	Astrocytoma	Right	Biopsy	Surgery performed	None/Unknown	No	0-39
6	Alive	0-44	Male	2013-2017	Asian or Pacific Islander	Astrocytoma	Other	Biopsy	Surgery performed	None/Unknown	No	0-39
7	Alive	0-44	Male	2013-2017	White	Oligodendroglioma	Right	GTR	Surgery performed	Radiation	Yes	≥60
4	Alive	0-44	Male	2013-2017	White	Oligodendroglioma	Right	STR	Surgery performed	Radiation	Yes	40-59
110	Alive	0-44	Male	2009-2012	White	Astrocytoma	Left	GTR	Surgery performed	None/Unknown	No	0-39
91	Alive	60-74	Female	2009-2012	Asian or Pacific Islander	Oligodendroglioma	Left	GTR	Surgery performed	None/Unknown	No	0-39
94	Alive	0-44	Male	2009-2012	White	Astrocytoma	Right	Biopsy	Surgery performed	None/Unknown	No	0-39
76	Alive	45-59	Female	2009-2012	White	Astrocytoma	Left	GTR	Surgery performed	Radiation	Yes	40-59
7	Dead	60-74	Male	2013-2017	White	Astrocytoma	Left	Biopsy	Surgery performed	Radiation	Yes	40-59
20	Alive	0-44	Female	2013-2017	White	Astrocytoma	Left	STR	Surgery performed	Radiation	Yes	40-59
87	Dead	0-44	Male	2009-2012	White	Oligodendroglioma	Right	Biopsy	Surgery performed	None/Unknown	No	40-59
74	Alive	0-44	Female	2009-2012	White	Oligodendroglioma	Left	GTR	Surgery performed	None/Unknown	No	40-59
19	Dead	60-74	Female	2013-2017	White	Astrocytoma	Left	Biopsy	Surgery performed	Radiation	Yes	0-39
57	Alive	0-44	Male	2013-2017	White	Astrocytoma	Right	GTR	Surgery performed	None/Unknown	No	0-39
11	Alive	60-74	Male	2013-2017	White	Astrocytoma	Left	Biopsy	Surgery performed	Radiation	Yes	0-39
47	Dead	45-59	Female	2009-2012	White	Oligodendroglioma	Right	GTR	Surgery performed	Radiation	Yes	≥60
177	Alive	0-44	Male	2000-2005	White	Oligodendroglioma	Right	GTR	Surgery performed	Radiation	Yes	40-59
72	Dead	≥75	Male	2000-2005	White	Oligodendroglioma	Right	Biopsy	Surgery performed	None/Unknown	No	≥60
29	Dead	45-59	Female	2000-2005	White	Oligodendroglioma	Left	STR	Surgery performed	Radiation	No	40-59
51	Alive	0-44	Male	2013-2017	White	Astrocytoma	Right	STR	Surgery performed	None/Unknown	No	0-39
162	Dead	0-44	Male	2000-2005	White	Oligodendroglioma	Left	GTR	Surgery performed	Radiation	No	≥60
20	Dead	45-59	Male	2009-2012	White	Astrocytoma	Right	Biopsy	Surgery performed	Radiation	Yes	40-59
96	Alive	0-44	Male	2000-2005	White	Oligodendroglioma	Not a paired site	GTR	Surgery performed	None/Unknown	No	40-59
178	Alive	0-44	Male	2000-2005	White	Oligodendroglioma	Right	Biopsy	Surgery performed	None/Unknown	Yes	40-59
10	Dead	0-44	Female	2000-2005	Asian or Pacific Islander	Astrocytoma	Right	Biopsy	Surgery performed	Radiation	Yes	0-39
164	Alive	0-44	Female	2000-2005	White	Astrocytoma	Right	Biopsy	Surgery performed	None/Unknown	No	0-39
19	Dead	0-44	Male	2000-2005	White	Astrocytoma	Right	GTR	Surgery performed	None/Unknown	No	40-59
77	Dead	45-59	Female	2000-2005	White	Astrocytoma	Not a paired site	GTR	Surgery performed	Radiation	No	≥60
149	Alive	0-44	Female	2000-2005	White	Astrocytoma	Left	GTR	Surgery performed	Radiation	No	0-39
118	Alive	45-59	Female	2009-2012	White	Oligodendroglioma	Left	Biopsy	Surgery performed	None/Unknown	Yes	≥60
160	Alive	0-44	Male	2000-2005	White	Oligodendroglioma	Left	GTR	Surgery performed	Radiation	Yes	0-39
106	Dead	0-44	Female	2000-2005	White	Astrocytoma	Right	GTR	Surgery performed	None/Unknown	No	≥60
35	Dead	0-44	Female	2000-2005	White	Oligodendroglioma	Left	GTR	Surgery performed	Radiation	No	≥60
151	Alive	0-44	Female	2000-2005	White	Astrocytoma	Not a paired site	Biopsy	Surgery performed	Radiation	No	0-39
16	Dead	≥75	Female	2000-2005	White	Astrocytoma	Right	STR	Surgery performed	Radiation	No	0-39
13	Dead	0-44	Male	2006-2008	White	Oligodendroglioma	Right	Biopsy	Surgery performed	Radiation	Yes	≥60
58	Dead	60-74	Male	2006-2008	White	Astrocytoma	Right	Biopsy	Surgery performed	None/Unknown	No	≥60
165	Alive	0-44	Male	2000-2005	White	Oligodendroglioma	Right	GTR	Surgery performed	None/Unknown	No	40-59
19	Dead	0-44	Male	2006-2008	White	Astrocytoma	Right	Biopsy	Surgery performed	None/Unknown	No	0-39
149	Alive	45-59	Male	2006-2008	White	Oligodendroglioma	Not a paired site	Biopsy	Surgery performed	None/Unknown	No	40-59
147	Alive	0-44	Male	2006-2008	White	Oligodendroglioma	Right	GTR	Surgery performed	Radiation	Yes	≥60
1	Dead	0-44	Female	2006-2008	White	Astrocytoma	Not a paired site	GTR	Surgery performed	None/Unknown	No	40-59
2	Dead	≥75	Male	2006-2008	White	Oligodendroglioma	Left	STR	Surgery performed	None/Unknown	No	≥60
111	Dead	45-59	Female	2000-2005	White	Oligodendroglioma	Right	Biopsy	Surgery performed	None/Unknown	No	40-59
156	Alive	0-44	Male	2000-2005	White	Astrocytoma	Left	Biopsy	Surgery performed	None/Unknown	No	0-39
47	Dead	0-44	Female	2006-2008	White	Astrocytoma	Right	STR	Surgery performed	Radiation	No	≥60
135	Dead	60-74	Female	2006-2008	White	Oligodendroglioma	Left	Biopsy	Surgery performed	None/Unknown	No	40-59
65	Alive	0-44	Male	2006-2008	White	Astrocytoma	Right	Biopsy	Surgery performed	None/Unknown	No	0-39
143	Alive	0-44	Male	2006-2008	Black	Astrocytoma	Left	GTR	Surgery performed	None/Unknown	No	0-39
92	Alive	60-74	Male	2009-2012	White	Oligodendroglioma	Left	STR	Surgery performed	None/Unknown	Yes	40-59
142	Alive	0-44	Male	2006-2008	White	Oligodendroglioma	Not a paired site	GTR	Surgery performed	None/Unknown	No	0-39
139	Alive	0-44	Female	2006-2008	White	Astrocytoma	Not a paired site	GTR	Surgery performed	None/Unknown	No	40-59
143	Alive	0-44	Male	2006-2008	White	Astrocytoma	Right	STR	Surgery performed	None/Unknown	No	0-39
107	Dead	0-44	Male	2006-2008	White	Oligodendroglioma	Left	Biopsy	Surgery performed	None/Unknown	No	0-39
105	Dead	0-44	Female	2006-2008	White	Oligodendroglioma	Right	Biopsy	Surgery performed	Radiation	No	≥60
128	Dead	45-59	Male	2006-2008	White	Oligodendroglioma	Right	STR	Surgery performed	Radiation	No	≥60
16	Dead	45-59	Male	2006-2008	White	Astrocytoma	Not a paired site	Biopsy	Surgery performed	Radiation	Yes	40-59
135	Alive	45-59	Female	2006-2008	White	Oligodendroglioma	Right	STR	Surgery performed	Radiation	Yes	≥60
93	Alive	45-59	Female	2009-2012	White	Oligodendroglioma	Right	Biopsy	Surgery performed	Radiation	Yes	0-39
68	Alive	0-44	Female	2006-2008	White	Astrocytoma	Not a paired site	GTR	Surgery performed	None/Unknown	No	0-39
135	Alive	0-44	Female	2006-2008	White	Oligodendroglioma	Left	Biopsy	Surgery performed	None/Unknown	No	≥60
124	Alive	45-59	Male	2006-2008	White	Oligodendroglioma	Right	Biopsy	Surgery performed	None/Unknown	No	0-39
132	Alive	0-44	Male	2006-2008	American Indian	Oligodendroglioma	Right	Biopsy	Surgery performed	None/Unknown	Yes	0-39
129	Alive	0-44	Male	2006-2008	White	Oligodendroglioma	Right	GTR	Surgery performed	None/Unknown	No	0-39
105	Dead	0-44	Female	2006-2008	White	Oligodendroglioma	Right	GTR	Surgery performed	None/Unknown	Yes	40-59
4	Dead	60-74	Male	2006-2008	White	Astrocytoma	Right	Biopsy	Surgery performed	Radiation	Yes	0-39
50	Alive	45-59	Male	2013-2017	White	Oligodendroglioma	Left	Biopsy	Surgery performed	None/Unknown	Yes	0-39
128	Alive	0-44	Female	2006-2008	White	Oligodendroglioma	Left	Biopsy	Surgery performed	None/Unknown	No	0-39
95	Alive	45-59	Female	2006-2008	White	Oligodendroglioma	Right	Biopsy	Surgery performed	Radiation	Yes	0-39
29	Dead	45-59	Female	2006-2008	White	Oligodendroglioma	Right	GTR	Surgery performed	None/Unknown	Yes	≥60
90	Dead	0-44	Male	2006-2008	White	Oligodendroglioma	Right	Biopsy	Surgery performed	None/Unknown	Yes	≥60
113	Dead	0-44	Male	2006-2008	White	Astrocytoma	Right	GTR	Surgery performed	None/Unknown	No	≥60
39	Dead	0-44	Female	2006-2008	White	Astrocytoma	Not a paired site	GTR	Surgery performed	Radiation	No	≥60
60	Alive	0-44	Male	2006-2008	White	Astrocytoma	Right	Biopsy	Surgery performed	Radiation	Yes	≥60
87	Dead	0-44	Female	2006-2008	Asian or Pacific Islander	Oligodendroglioma	Left	Biopsy	Surgery performed	None/Unknown	Yes	≥60
127	Alive	0-44	Male	2006-2008	White	Astrocytoma	Left	Biopsy	Surgery performed	None/Unknown	No	0-39
125	Alive	0-44	Female	2006-2008	White	Astrocytoma	Right	Biopsy	Surgery performed	None/Unknown	No	0-39
4	Alive	0-44	Male	2006-2008	White	Oligodendroglioma	Right	Biopsy	Surgery performed	None/Unknown	Yes	40-59
97	Dead	0-44	Male	2006-2008	White	Oligodendroglioma	Left	Biopsy	Surgery performed	Radiation	No	≥60
125	Alive	45-59	Male	2006-2008	White	Astrocytoma	Left	Biopsy	Surgery performed	None/Unknown	No	0-39
38	Alive	45-59	Female	2013-2017	Black	Oligodendroglioma	Right	STR	Surgery performed	None/Unknown	No	0-39
120	Alive	45-59	Male	2006-2008	White	Oligodendroglioma	Right	Biopsy	Surgery performed	None/Unknown	No	40-59
122	Alive	45-59	Male	2006-2008	White	Oligodendroglioma	Left	Biopsy	Surgery performed	Radiation	No	≥60
118	Alive	0-44	Female	2009-2012	White	Oligodendroglioma	Left	Biopsy	Surgery performed	None/Unknown	No	0-39
119	Alive	0-44	Male	2009-2012	White	Astrocytoma	Left	Biopsy	Surgery performed	None/Unknown	No	0-39
73	Alive	0-44	Female	2006-2008	White	Oligodendroglioma	Left	GTR	Surgery performed	Radiation	No	40-59
25	Dead	45-59	Female	2009-2012	White	Astrocytoma	Left	Biopsy	Surgery performed	None/Unknown	No	≥60
123	Alive	45-59	Male	2006-2008	White	Oligodendroglioma	Right	Biopsy	Surgery performed	None/Unknown	No	0-39
100	Dead	45-59	Female	2009-2012	White	Oligodendroglioma	Left	Biopsy	Surgery performed	None/Unknown	Yes	0-39
41	Dead	0-44	Female	2000-2005	White	Astrocytoma	Not a paired site	Biopsy	Surgery performed	Radiation	Yes	0-39
98	Dead	0-44	Male	2006-2008	White	Astrocytoma	Right	Biopsy	Surgery performed	None/Unknown	No	≥60
51	Dead	45-59	Male	2006-2008	Black	Astrocytoma	Not a paired site	Biopsy	Surgery performed	None/Unknown	No	0-39
114	Alive	0-44	Male	2009-2012	White	Astrocytoma	Right	Biopsy	Surgery performed	Radiation	Yes	≥60
114	Alive	0-44	Male	2009-2012	White	Oligodendroglioma	Right	Biopsy	Surgery performed	None/Unknown	No	0-39
118	Alive	0-44	Male	2009-2012	White	Astrocytoma	Right	GTR	Surgery performed	Radiation	No	0-39
116	Alive	0-44	Male	2009-2012	White	Oligodendroglioma	Right	Biopsy	Surgery performed	None/Unknown	No	40-59
111	Alive	0-44	Male	2009-2012	White	Astrocytoma	Right	Biopsy	Surgery performed	Radiation	No	0-39
114	Alive	0-44	Male	2009-2012	White	Oligodendroglioma	Right	Biopsy	Surgery performed	None/Unknown	No	0-39
39	Dead	0-44	Male	2009-2012	White	Astrocytoma	Not a paired site	Biopsy	Surgery performed	None/Unknown	No	40-59
58	Alive	45-59	Male	2009-2012	White	Oligodendroglioma	Left	Biopsy	Surgery performed	Radiation	Yes	≥60
105	Alive	45-59	Female	2009-2012	White	Oligodendroglioma	Right	GTR	Surgery performed	Radiation	Yes	40-59
115	Alive	45-59	Male	2009-2012	White	Oligodendroglioma	Right	Biopsy	Surgery performed	None/Unknown	Yes	≥60
18	Dead	45-59	Male	2009-2012	White	Astrocytoma	Not a paired site	Biopsy	Surgery performed	None/Unknown	No	0-39
108	Alive	0-44	Female	2009-2012	White	Oligodendroglioma	Right	Biopsy	Surgery performed	None/Unknown	Yes	≥60
87	Dead	0-44	Male	2009-2012	Black	Oligodendroglioma	Right	GTR	Surgery performed	None/Unknown	No	0-39
112	Alive	0-44	Male	2009-2012	White	Oligodendroglioma	Left	Biopsy	Surgery performed	None/Unknown	No	0-39
11	Dead	45-59	Male	2009-2012	American Indian	Oligodendroglioma	Right	Biopsy	Surgery performed	None/Unknown	Yes	≥60
78	Dead	0-44	Male	2009-2012	White	Astrocytoma	Not a paired site	Biopsy	Surgery performed	Radiation	No	40-59
24	Dead	45-59	Male	2013-2017	White	Oligodendroglioma	Other	GTR	Surgery performed	Radiation	Yes	40-59
90	Dead	60-74	Female	2009-2012	White	Astrocytoma	Not a paired site	Biopsy	Surgery performed	Radiation	Yes	0-39
7	Dead	45-59	Male	2009-2012	White	Astrocytoma	Not a paired site	GTR	Surgery performed	Radiation	No	40-59
82	Alive	60-74	Male	2009-2012	White	Oligodendroglioma	Right	GTR	Surgery performed	Radiation	No	40-59
107	Alive	0-44	Female	2009-2012	White	Astrocytoma	Right	Biopsy	Surgery performed	None/Unknown	No	40-59
104	Alive	0-44	Male	2009-2012	White	Oligodendroglioma	Left	Biopsy	Surgery performed	None/Unknown	Yes	40-59
15	Dead	60-74	Male	2009-2012	White	Oligodendroglioma	Right	GTR	Surgery performed	Radiation	Yes	0-39
107	Alive	0-44	Female	2009-2012	Asian or Pacific Islander	Oligodendroglioma	Right	GTR	Surgery performed	None/Unknown	No	0-39
101	Alive	0-44	Male	2009-2012	Black	Oligodendroglioma	Right	Biopsy	Surgery performed	None/Unknown	No	0-39
93	Dead	0-44	Male	2009-2012	White	Astrocytoma	Left	Biopsy	Surgery performed	None/Unknown	No	40-59
101	Alive	0-44	Male	2009-2012	White	Oligodendroglioma	Left	Biopsy	Surgery performed	None/Unknown	No	0-39
98	Alive	45-59	Female	2009-2012	White	Oligodendroglioma	Left	GTR	Surgery performed	None/Unknown	No	40-59
100	Alive	45-59	Male	2009-2012	White	Oligodendroglioma	Right	Biopsy	Surgery performed	None/Unknown	No	0-39
101	Alive	45-59	Female	2009-2012	White	Oligodendroglioma	Right	Biopsy	Surgery performed	None/Unknown	No	0-39
99	Alive	0-44	Male	2009-2012	White	Oligodendroglioma	Right	GTR	Surgery performed	Radiation	No	40-59
1	Dead	0-44	Female	2009-2012	White	Astrocytoma	Not a paired site	STR	Surgery performed	None/Unknown	No	0-39
101	Alive	45-59	Female	2009-2012	White	Oligodendroglioma	Left	Biopsy	Surgery performed	None/Unknown	Yes	40-59
8	Dead	60-74	Male	2009-2012	White	Oligodendroglioma	Right	Biopsy	Surgery performed	Radiation	Yes	≥60
94	Alive	0-44	Male	2009-2012	White	Oligodendroglioma	Right	GTR	Surgery performed	Radiation	Yes	40-59
96	Dead	45-59	Male	2009-2012	White	Astrocytoma	Left	Biopsy	Surgery performed	Radiation	Yes	0-39
96	Alive	45-59	Female	2009-2012	White	Astrocytoma	Right	Biopsy	Surgery performed	None/Unknown	No	40-59
96	Alive	0-44	Male	2009-2012	Asian or Pacific Islander	Oligodendroglioma	Left	STR	Surgery performed	None/Unknown	No	40-59
25	Dead	0-44	Male	2009-2012	White	Astrocytoma	Other	Biopsy	Surgery performed	None/Unknown	Yes	≥60
92	Alive	0-44	Female	2009-2012	White	Oligodendroglioma	Right	GTR	Surgery performed	None/Unknown	No	0-39
3	Dead	60-74	Female	2009-2012	White	Oligodendroglioma	Left	STR	Surgery performed	Radiation	No	40-59
2	Dead	60-74	Male	2009-2012	White	Oligodendroglioma	Right	Biopsy	Surgery performed	None/Unknown	Yes	40-59
6	Dead	60-74	Male	2009-2012	Asian or Pacific Islander	Astrocytoma	Left	Biopsy	Surgery performed	None/Unknown	Yes	40-59
84	Alive	45-59	Male	2009-2012	White	Astrocytoma	Left	STR	Surgery performed	Radiation	No	≥60
101	Alive	0-44	Female	2009-2012	Asian or Pacific Islander	Oligodendroglioma	Right	GTR	Surgery performed	None/Unknown	No	0-39
40	Dead	45-59	Male	2009-2012	White	Oligodendroglioma	Left	STR	Surgery performed	None/Unknown	No	≥60
57	Dead	0-44	Female	2009-2012	White	Astrocytoma	Left	STR	Surgery performed	None/Unknown	No	0-39
59	Dead	45-59	Male	2009-2012	White	Oligodendroglioma	Left	GTR	Surgery performed	None/Unknown	Yes	≥60
21	Dead	0-44	Male	2009-2012	White	Astrocytoma	Not a paired site	STR	Surgery performed	None/Unknown	Yes	≥60
92	Dead	0-44	Male	2009-2012	White	Oligodendroglioma	Left	STR	Surgery performed	Radiation	Yes	0-39
94	Alive	0-44	Male	2009-2012	White	Oligodendroglioma	Left	Biopsy	Surgery performed	None/Unknown	No	0-39
95	Alive	0-44	Male	2009-2012	White	Astrocytoma	Left	GTR	Surgery performed	None/Unknown	No	0-39
91	Alive	0-44	Male	2009-2012	White	Oligodendroglioma	Left	GTR	Surgery performed	Radiation	Yes	≥60
87	Alive	0-44	Male	2009-2012	White	Astrocytoma	Left	GTR	Surgery performed	None/Unknown	No	0-39
93	Alive	0-44	Male	2009-2012	White	Oligodendroglioma	Left	STR	Surgery performed	Radiation	Yes	40-59
93	Alive	0-44	Female	2009-2012	White	Astrocytoma	Left	GTR	Surgery performed	None/Unknown	No	0-39
6	Dead	60-74	Male	2009-2012	White	Astrocytoma	Right	STR	Surgery performed	None/Unknown	Yes	40-59
92	Alive	0-44	Male	2009-2012	White	Astrocytoma	Left	Biopsy	Surgery performed	Radiation	Yes	0-39
92	Dead	60-74	Male	2009-2012	White	Astrocytoma	Right	GTR	Surgery performed	None/Unknown	No	40-59
27	Alive	45-59	Female	2013-2017	White	Oligodendroglioma	Left	GTR	Surgery performed	Radiation	Yes	40-59
105	Alive	0-44	Female	2009-2012	White	Oligodendroglioma	Left	GTR	Surgery performed	None/Unknown	Yes	40-59
21	Dead	0-44	Male	2009-2012	Black	Astrocytoma	Right	GTR	Surgery performed	Radiation	Yes	≥60
87	Alive	0-44	Female	2009-2012	White	Astrocytoma	Not a paired site	STR	Surgery performed	None/Unknown	No	0-39
103	Alive	45-59	Male	2009-2012	White	Oligodendroglioma	Right	GTR	Surgery performed	None/Unknown	No	0-39
9	Dead	45-59	Male	2009-2012	White	Astrocytoma	Left	GTR	Surgery performed	Radiation	Yes	40-59
9	Alive	45-59	Male	2009-2012	White	Astrocytoma	Left	Biopsy	Surgery performed	Radiation	No	≥60
50	Dead	60-74	Female	2009-2012	White	Astrocytoma	Right	Biopsy	Surgery performed	Radiation	Yes	0-39
64	Dead	45-59	Male	2009-2012	White	Astrocytoma	Left	GTR	Surgery performed	Radiation	Yes	≥60
93	Alive	45-59	Male	2009-2012	White	Oligodendroglioma	Right	STR	Surgery performed	None/Unknown	Yes	40-59
45	Dead	0-44	Female	2009-2012	White	Astrocytoma	Left	STR	Surgery performed	Radiation	Yes	40-59
17	Dead	60-74	Female	2009-2012	White	Astrocytoma	Right	STR	Surgery performed	Radiation	No	≥60
120	Alive	0-44	Male	2006-2008	White	Astrocytoma	Not a paired site	GTR	Surgery performed	None/Unknown	No	40-59
64	Dead	45-59	Female	2009-2012	White	Oligodendroglioma	Left	STR	Surgery performed	Radiation	No	40-59
107	Alive	0-44	Male	2009-2012	White	Oligodendroglioma	Right	Biopsy	Surgery performed	None/Unknown	No	0-39
77	Dead	45-59	Male	2009-2012	White	Astrocytoma	Right	Biopsy	Surgery performed	None/Unknown	No	0-39
11	Dead	≥75	Male	2009-2012	White	Astrocytoma	Left	STR	Surgery performed	Radiation	No	40-59
35	Dead	45-59	Female	2009-2012	White	Oligodendroglioma	Left	STR	Surgery performed	Radiation	No	0-39
2	Dead	60-74	Male	2009-2012	White	Astrocytoma	Left	Biopsy	Surgery performed	None/Unknown	Yes	0-39
91	Alive	0-44	Female	2009-2012	White	Astrocytoma	Left	GTR	Surgery performed	None/Unknown	No	0-39
58	Alive	0-44	Female	2009-2012	White	Astrocytoma	Right	Biopsy	Surgery performed	None/Unknown	No	0-39
87	Alive	0-44	Male	2009-2012	Asian or Pacific Islander	Oligodendroglioma	Right	GTR	Surgery performed	None/Unknown	No	40-59
89	Alive	0-44	Female	2009-2012	American Indian	Oligodendroglioma	Right	STR	Surgery performed	None/Unknown	No	40-59
110	Alive	0-44	Female	2009-2012	White	Oligodendroglioma	Left	GTR	Surgery performed	None/Unknown	No	0-39
88	Alive	45-59	Male	2009-2012	White	Oligodendroglioma	Left	STR	Surgery performed	None/Unknown	Yes	40-59
84	Alive	45-59	Female	2009-2012	White	Oligodendroglioma	Left	GTR	Surgery performed	Radiation	Yes	40-59
89	Alive	0-44	Female	2009-2012	White	Astrocytoma	Left	Biopsy	Surgery performed	Radiation	Yes	≥60
38	Dead	0-44	Male	2009-2012	White	Astrocytoma	Left	GTR	Surgery performed	None/Unknown	No	≥60
14	Dead	45-59	Male	2009-2012	White	Oligodendroglioma	Left	STR	Surgery performed	Radiation	Yes	0-39
94	Alive	0-44	Male	2009-2012	White	Astrocytoma	Left	GTR	Surgery performed	Radiation	Yes	0-39
17	Dead	45-59	Female	2009-2012	White	Astrocytoma	Not a paired site	Biopsy	Surgery performed	None/Unknown	Yes	≥60
82	Alive	45-59	Female	2009-2012	White	Astrocytoma	Left	GTR	Surgery performed	None/Unknown	No	0-39
88	Alive	45-59	Female	2009-2012	White	Oligodendroglioma	Left	GTR	Surgery performed	Radiation	No	40-59
2	Dead	60-74	Male	2009-2012	White	Astrocytoma	Not a paired site	GTR	Surgery performed	None/Unknown	No	≥60
84	Alive	≥75	Male	2009-2012	White	Astrocytoma	Right	GTR	Surgery performed	None/Unknown	No	0-39
4	Dead	60-74	Male	2009-2012	Black	Astrocytoma	Left	Biopsy	Surgery performed	None/Unknown	No	40-59
63	Dead	60-74	Female	2009-2012	White	Oligodendroglioma	Left	Biopsy	Surgery performed	Radiation	Yes	40-59
9	Dead	45-59	Female	2009-2012	White	Astrocytoma	Left	GTR	Surgery performed	Radiation	Yes	40-59
81	Alive	0-44	Female	2009-2012	White	Oligodendroglioma	Right	STR	Surgery performed	None/Unknown	Yes	40-59
82	Alive	0-44	Male	2009-2012	White	Astrocytoma	Left	STR	Surgery performed	Radiation	Yes	0-39
83	Alive	45-59	Female	2009-2012	White	Astrocytoma	Left	GTR	Surgery performed	Radiation	No	40-59
72	Dead	0-44	Female	2009-2012	White	Oligodendroglioma	Left	STR	Surgery performed	Radiation	No	40-59
60	Alive	0-44	Male	2009-2012	White	Oligodendroglioma	Left	Biopsy	Surgery performed	None/Unknown	No	40-59
82	Alive	0-44	Male	2009-2012	White	Astrocytoma	Not a paired site	Biopsy	Surgery performed	None/Unknown	No	0-39
0	Dead	45-59	Male	2009-2012	White	Oligodendroglioma	Left	STR	Surgery performed	None/Unknown	No	40-59
2	Dead	≥75	Female	2009-2012	White	Astrocytoma	Left	Biopsy	Surgery performed	None/Unknown	No	≥60
90	Alive	0-44	Male	2009-2012	White	Oligodendroglioma	Right	GTR	Surgery performed	None/Unknown	No	40-59
81	Alive	0-44	Female	2009-2012	White	Astrocytoma	Left	STR	Surgery performed	Radiation	Yes	40-59
47	Alive	45-59	Male	2009-2012	White	Oligodendroglioma	Left	Biopsy	Surgery performed	None/Unknown	No	40-59
83	Alive	45-59	Male	2009-2012	White	Astrocytoma	Right	STR	Surgery performed	None/Unknown	No	40-59
0	Dead	45-59	Male	2009-2012	White	Oligodendroglioma	Right	Biopsy	Surgery performed	None/Unknown	No	≥60
81	Alive	0-44	Male	2009-2012	White	Astrocytoma	Not a paired site	Biopsy	Surgery performed	None/Unknown	No	≥60
0	Dead	0-44	Female	2009-2012	White	Oligodendroglioma	Right	GTR	Surgery performed	None/Unknown	No	0-39
75	Alive	0-44	Female	2009-2012	White	Oligodendroglioma	Right	GTR	Surgery performed	None/Unknown	No	40-59
85	Alive	0-44	Male	2009-2012	White	Astrocytoma	Not a paired site	GTR	Surgery performed	None/Unknown	No	0-39
44	Alive	0-44	Female	2009-2012	White	Oligodendroglioma	Left	GTR	Surgery performed	None/Unknown	No	0-39
11	Dead	60-74	Male	2009-2012	White	Astrocytoma	Left	Biopsy	Surgery performed	Radiation	Yes	40-59
85	Alive	0-44	Male	2009-2012	White	Astrocytoma	Right	Biopsy	Surgery performed	None/Unknown	No	0-39
17	Dead	60-74	Male	2009-2012	White	Astrocytoma	Left	STR	Surgery performed	Radiation	Yes	≥60
93	Alive	0-44	Female	2009-2012	Black	Astrocytoma	Left	GTR	Surgery performed	None/Unknown	No	0-39
66	Dead	0-44	Female	2009-2012	White	Astrocytoma	Right	STR	Surgery performed	Radiation	No	40-59
52	Alive	0-44	Male	2009-2012	White	Oligodendroglioma	Left	STR	Surgery performed	Radiation	No	≥60
18	Dead	0-44	Male	2009-2012	White	Astrocytoma	Right	STR	Surgery performed	None/Unknown	No	≥60
52	Alive	0-44	Female	2009-2012	Asian or Pacific Islander	Oligodendroglioma	Right	STR	Surgery performed	None/Unknown	Yes	40-59
73	Alive	0-44	Female	2009-2012	White	Astrocytoma	Right	GTR	Surgery performed	None/Unknown	No	40-59
72	Alive	60-74	Male	2009-2012	White	Oligodendroglioma	Other	Biopsy	Surgery performed	None/Unknown	No	≥60
64	Dead	0-44	Male	2009-2012	White	Astrocytoma	Left	GTR	Surgery performed	None/Unknown	No	0-39
68	Alive	45-59	Female	2009-2012	White	Astrocytoma	Left	STR	Surgery performed	None/Unknown	Yes	0-39
74	Alive	0-44	Female	2009-2012	White	Oligodendroglioma	Not a paired site	STR	Surgery performed	Radiation	Yes	≥60
76	Alive	0-44	Female	2009-2012	White	Astrocytoma	Right	GTR	Surgery performed	None/Unknown	No	40-59
17	Dead	≥75	Male	2009-2012	White	Astrocytoma	Right	STR	Surgery performed	None/Unknown	No	40-59
74	Alive	0-44	Male	2009-2012	White	Astrocytoma	Right	Biopsy	Surgery performed	None/Unknown	No	0-39
74	Alive	0-44	Male	2009-2012	White	Astrocytoma	Not a paired site	Biopsy	Surgery performed	None/Unknown	No	40-59
19	Dead	0-44	Female	2013-2017	White	Astrocytoma	Right	STR	Surgery performed	Radiation	Yes	40-59
31	Alive	0-44	Female	2013-2017	White	Astrocytoma	Left	GTR	Surgery performed	None/Unknown	No	0-39
67	Dead	0-44	Male	2009-2012	White	Astrocytoma	Left	GTR	Surgery performed	None/Unknown	No	40-59
88	Alive	0-44	Male	2009-2012	White	Oligodendroglioma	Right	GTR	Surgery performed	None/Unknown	No	0-39
79	Alive	45-59	Male	2009-2012	Asian or Pacific Islander	Astrocytoma	Right	GTR	Surgery performed	None/Unknown	No	0-39
17	Alive	0-44	Male	2009-2012	Asian or Pacific Islander	Astrocytoma	Right	GTR	Surgery performed	None/Unknown	No	0-39
77	Alive	0-44	Male	2009-2012	White	Oligodendroglioma	Left	Biopsy	Surgery performed	None/Unknown	No	0-39
32	Alive	0-44	Female	2009-2012	White	Oligodendroglioma	Left	STR	Surgery performed	None/Unknown	No	40-59
59	Alive	0-44	Male	2013-2017	White	Astrocytoma	Not a paired site	Biopsy	Surgery performed	None/Unknown	No	0-39
69	Alive	0-44	Male	2013-2017	White	Oligodendroglioma	Right	GTR	Surgery performed	None/Unknown	No	≥60
71	Alive	45-59	Female	2013-2017	Black	Oligodendroglioma	Left	GTR	Surgery performed	None/Unknown	Yes	0-39
75	Alive	45-59	Female	2009-2012	White	Oligodendroglioma	Right	STR	Surgery performed	None/Unknown	No	40-59
70	Alive	0-44	Male	2013-2017	Asian or Pacific Islander	Astrocytoma	Left	Biopsy	Surgery performed	None/Unknown	Yes	40-59
6	Dead	60-74	Female	2013-2017	White	Oligodendroglioma	Left	GTR	Surgery performed	Radiation	Yes	0-39
70	Alive	0-44	Male	2013-2017	White	Astrocytoma	Not a paired site	STR	Surgery performed	None/Unknown	No	0-39
56	Dead	0-44	Female	2013-2017	White	Astrocytoma	Right	GTR	Surgery performed	Radiation	No	40-59
67	Alive	0-44	Male	2013-2017	White	Astrocytoma	Right	STR	Surgery performed	None/Unknown	No	0-39
70	Alive	0-44	Male	2013-2017	White	Oligodendroglioma	Right	GTR	Surgery performed	None/Unknown	No	0-39
66	Alive	45-59	Male	2013-2017	White	Oligodendroglioma	Left	STR	Surgery performed	None/Unknown	No	≥60
66	Alive	0-44	Male	2013-2017	Asian or Pacific Islander	Oligodendroglioma	Not a paired site	STR	Surgery performed	Radiation	No	≥60
4	Dead	≥75	Male	2013-2017	White	Oligodendroglioma	Left	Biopsy	Surgery performed	Radiation	Yes	0-39
70	Alive	0-44	Male	2013-2017	White	Oligodendroglioma	Right	GTR	Surgery performed	None/Unknown	No	40-59
70	Alive	60-74	Male	2013-2017	Black	Oligodendroglioma	Left	GTR	Surgery performed	None/Unknown	No	40-59
63	Alive	0-44	Male	2009-2012	White	Oligodendroglioma	Left	STR	Surgery performed	None/Unknown	No	40-59
69	Alive	0-44	Male	2013-2017	White	Astrocytoma	Right	GTR	Surgery performed	None/Unknown	No	0-39
38	Alive	0-44	Male	2013-2017	White	Astrocytoma	Not a paired site	STR	Surgery performed	None/Unknown	No	0-39
69	Alive	45-59	Male	2013-2017	White	Oligodendroglioma	Left	Biopsy	Surgery performed	None/Unknown	No	0-39
11	Dead	60-74	Male	2013-2017	White	Astrocytoma	Left	STR	Surgery performed	Radiation	Yes	0-39
63	Alive	45-59	Male	2009-2012	Asian or Pacific Islander	Astrocytoma	Right	STR	Surgery performed	Radiation	Yes	0-39
67	Alive	60-74	Female	2013-2017	White	Oligodendroglioma	Left	STR	Surgery performed	None/Unknown	No	40-59
80	Alive	0-44	Female	2009-2012	White	Astrocytoma	Left	GTR	Surgery performed	Radiation	Yes	≥60
67	Alive	0-44	Female	2013-2017	White	Oligodendroglioma	Right	GTR	Surgery performed	None/Unknown	No	40-59
65	Alive	45-59	Female	2013-2017	White	Oligodendroglioma	Right	STR	Surgery performed	None/Unknown	Yes	40-59
65	Alive	0-44	Female	2013-2017	White	Astrocytoma	Not a paired site	STR	Surgery performed	None/Unknown	Yes	0-39
59	Alive	0-44	Male	2013-2017	White	Oligodendroglioma	Right	Biopsy	Surgery performed	None/Unknown	No	40-59
57	Dead	0-44	Female	2009-2012	White	Astrocytoma	Right	STR	Surgery performed	Radiation	No	≥60
65	Alive	0-44	Male	2013-2017	White	Oligodendroglioma	Left	STR	Surgery performed	Radiation	No	≥60
65	Alive	0-44	Female	2013-2017	White	Oligodendroglioma	Left	GTR	Surgery performed	None/Unknown	No	0-39
62	Dead	0-44	Female	2013-2017	White	Astrocytoma	Right	GTR	Surgery performed	Radiation	Yes	0-39
3	Dead	45-59	Female	2013-2017	White	Astrocytoma	Left	Biopsy	Surgery performed	None/Unknown	No	40-59
30	Dead	0-44	Male	2009-2012	White	Oligodendroglioma	Left	STR	Surgery performed	Radiation	Yes	≥60
26	Alive	45-59	Male	2013-2017	Asian or Pacific Islander	Oligodendroglioma	Right	GTR	Surgery performed	Radiation	No	≥60
0	Dead	45-59	Female	2013-2017	White	Oligodendroglioma	Right	GTR	Surgery performed	None/Unknown	No	0-39
60	Alive	60-74	Male	2013-2017	White	Astrocytoma	Left	STR	Surgery performed	Radiation	Yes	40-59
64	Alive	0-44	Female	2013-2017	Asian or Pacific Islander	Oligodendroglioma	Left	GTR	Surgery performed	None/Unknown	No	≥60
44	Alive	0-44	Male	2013-2017	White	Astrocytoma	Right	GTR	Surgery performed	Radiation	No	≥60
2	Dead	≥75	Male	2013-2017	White	Oligodendroglioma	Left	STR	Surgery performed	None/Unknown	No	0-39
54	Alive	45-59	Female	2013-2017	White	Oligodendroglioma	Left	GTR	Surgery performed	None/Unknown	No	40-59
50	Alive	0-44	Male	2013-2017	White	Oligodendroglioma	Right	STR	Surgery performed	None/Unknown	No	40-59
18	Alive	60-74	Male	2013-2017	White	Astrocytoma	Right	Biopsy	Surgery performed	Radiation	Yes	0-39
0	Alive	0-44	Male	2013-2017	White	Oligodendroglioma	Left	GTR	Surgery performed	None/Unknown	No	0-39
48	Dead	45-59	Female	2013-2017	White	Astrocytoma	Left	STR	Surgery performed	Radiation	Yes	40-59
62	Alive	0-44	Female	2013-2017	White	Astrocytoma	Right	STR	Surgery performed	None/Unknown	Yes	40-59
62	Alive	0-44	Male	2013-2017	White	Astrocytoma	Right	GTR	Surgery performed	None/Unknown	No	0-39
62	Alive	0-44	Female	2013-2017	White	Oligodendroglioma	Right	GTR	Surgery performed	None/Unknown	No	0-39
56	Alive	45-59	Male	2013-2017	White	Oligodendroglioma	Left	GTR	Surgery performed	Radiation	No	0-39
62	Alive	60-74	Female	2013-2017	White	Oligodendroglioma	Left	GTR	Surgery performed	Radiation	Yes	40-59
70	Alive	0-44	Male	2013-2017	White	Astrocytoma	Right	GTR	Surgery performed	None/Unknown	No	0-39
61	Alive	0-44	Female	2013-2017	White	Oligodendroglioma	Left	GTR	Surgery performed	None/Unknown	No	0-39
62	Alive	0-44	Male	2013-2017	White	Oligodendroglioma	Left	Biopsy	Surgery performed	Radiation	No	≥60
61	Alive	0-44	Male	2013-2017	White	Oligodendroglioma	Right	GTR	Surgery performed	None/Unknown	No	0-39
59	Alive	0-44	Male	2013-2017	Asian or Pacific Islander	Astrocytoma	Left	STR	Surgery performed	Radiation	Yes	≥60
15	Dead	0-44	Female	2013-2017	White	Astrocytoma	Not a paired site	STR	Surgery performed	Radiation	Yes	40-59
60	Alive	0-44	Male	2013-2017	White	Oligodendroglioma	Left	Biopsy	Surgery performed	None/Unknown	No	0-39
59	Alive	0-44	Male	2013-2017	White	Astrocytoma	Left	STR	Surgery performed	None/Unknown	No	40-59
16	Dead	0-44	Male	2013-2017	White	Astrocytoma	Left	GTR	Surgery performed	None/Unknown	No	0-39
57	Alive	45-59	Male	2013-2017	White	Astrocytoma	Not a paired site	GTR	Surgery performed	None/Unknown	No	0-39
10	Dead	60-74	Female	2013-2017	Asian or Pacific Islander	Astrocytoma	Right	Biopsy	Surgery performed	Radiation	No	0-39
57	Alive	0-44	Male	2013-2017	White	Oligodendroglioma	Right	STR	Surgery performed	None/Unknown	No	≥60
57	Alive	0-44	Male	2013-2017	White	Oligodendroglioma	Left	GTR	Surgery performed	None/Unknown	No	0-39
58	Alive	0-44	Female	2013-2017	White	Oligodendroglioma	Right	GTR	Surgery performed	None/Unknown	No	40-59
65	Alive	0-44	Female	2013-2017	White	Astrocytoma	Right	STR	Surgery performed	None/Unknown	Yes	40-59
56	Alive	0-44	Female	2013-2017	White	Oligodendroglioma	Left	STR	Surgery performed	None/Unknown	No	40-59
11	Dead	45-59	Female	2013-2017	White	Astrocytoma	Left	STR	Surgery performed	Radiation	No	0-39
12	Dead	≥75	Male	2013-2017	White	Astrocytoma	Left	GTR	Surgery performed	Radiation	No	0-39
67	Alive	0-44	Male	2013-2017	White	Astrocytoma	Right	Biopsy	Surgery performed	None/Unknown	No	0-39
56	Alive	0-44	Female	2013-2017	Asian or Pacific Islander	Astrocytoma	Left	STR	Surgery performed	None/Unknown	No	0-39
65	Alive	45-59	Male	2013-2017	Asian or Pacific Islander	Oligodendroglioma	Left	STR	Surgery performed	None/Unknown	Yes	0-39
54	Alive	0-44	Male	2013-2017	Black	Astrocytoma	Right	GTR	Surgery performed	None/Unknown	No	0-39
34	Alive	0-44	Male	2013-2017	Asian or Pacific Islander	Oligodendroglioma	Left	STR	Surgery performed	None/Unknown	No	40-59
53	Alive	0-44	Female	2013-2017	White	Astrocytoma	Right	STR	Surgery performed	None/Unknown	Yes	40-59
63	Alive	0-44	Female	2013-2017	White	Oligodendroglioma	Right	GTR	Surgery performed	None/Unknown	No	40-59
85	Alive	0-44	Male	2009-2012	White	Oligodendroglioma	Left	GTR	Surgery performed	None/Unknown	No	0-39
1	Dead	≥75	Male	2013-2017	White	Oligodendroglioma	Right	Biopsy	Surgery performed	None/Unknown	No	0-39
49	Alive	0-44	Male	2013-2017	White	Oligodendroglioma	Right	GTR	Surgery performed	None/Unknown	No	40-59
36	Dead	0-44	Male	2013-2017	Asian or Pacific Islander	Astrocytoma	Right	STR	Surgery performed	Radiation	Yes	≥60
53	Alive	0-44	Female	2013-2017	White	Oligodendroglioma	Left	GTR	Surgery performed	None/Unknown	No	0-39
18	Dead	45-59	Female	2013-2017	White	Oligodendroglioma	Left	GTR	Surgery performed	Radiation	Yes	40-59
53	Alive	45-59	Female	2013-2017	White	Oligodendroglioma	Right	Biopsy	Surgery performed	None/Unknown	No	0-39
49	Alive	0-44	Male	2013-2017	White	Astrocytoma	Left	STR	Surgery performed	Radiation	No	≥60
18	Dead	45-59	Female	2013-2017	White	Oligodendroglioma	Right	STR	Surgery performed	Radiation	Yes	0-39
33	Dead	45-59	Female	2013-2017	White	Astrocytoma	Left	GTR	Surgery performed	Radiation	No	40-59
47	Dead	60-74	Female	2013-2017	Asian or Pacific Islander	Oligodendroglioma	Left	Biopsy	Surgery performed	None/Unknown	Yes	40-59
22	Dead	60-74	Female	2013-2017	White	Oligodendroglioma	Left	STR	Surgery performed	Radiation	No	0-39
50	Alive	45-59	Male	2013-2017	White	Oligodendroglioma	Right	GTR	Surgery performed	None/Unknown	No	0-39
1	Alive	0-44	Male	2013-2017	White	Oligodendroglioma	Left	GTR	Surgery performed	None/Unknown	No	40-59
41	Dead	0-44	Male	2013-2017	White	Astrocytoma	Left	Biopsy	Surgery performed	None/Unknown	Yes	0-39
48	Alive	60-74	Female	2013-2017	White	Astrocytoma	Left	Biopsy	Surgery performed	Radiation	Yes	0-39
54	Alive	0-44	Female	2013-2017	Asian or Pacific Islander	Oligodendroglioma	Left	GTR	Surgery performed	None/Unknown	No	40-59
56	Alive	0-44	Female	2013-2017	White	Oligodendroglioma	Right	GTR	Surgery performed	None/Unknown	No	0-39
50	Alive	0-44	Male	2013-2017	White	Astrocytoma	Right	GTR	Surgery performed	Radiation	Yes	≥60
20	Alive	0-44	Male	2013-2017	White	Astrocytoma	Right	STR	Surgery performed	None/Unknown	No	0-39
48	Alive	0-44	Female	2013-2017	White	Oligodendroglioma	Right	GTR	Surgery performed	None/Unknown	No	0-39
53	Alive	45-59	Male	2013-2017	White	Oligodendroglioma	Right	STR	Surgery performed	Radiation	Yes	≥60
49	Alive	0-44	Male	2013-2017	White	Oligodendroglioma	Left	GTR	Surgery performed	None/Unknown	No	0-39
6	Dead	60-74	Male	2013-2017	White	Astrocytoma	Right	GTR	Surgery performed	Radiation	Yes	40-59
14	Dead	60-74	Male	2013-2017	Asian or Pacific Islander	Astrocytoma	Left	GTR	Surgery performed	Radiation	No	0-39
33	Dead	60-74	Female	2013-2017	White	Oligodendroglioma	Right	Biopsy	Surgery performed	None/Unknown	Yes	40-59
22	Dead	0-44	Female	2013-2017	White	Astrocytoma	Right	GTR	Surgery performed	Radiation	Yes	40-59
45	Dead	45-59	Female	2013-2017	White	Oligodendroglioma	Left	Biopsy	Surgery performed	Radiation	Yes	0-39
45	Alive	0-44	Male	2013-2017	Asian or Pacific Islander	Astrocytoma	Right	STR	Surgery performed	Radiation	Yes	0-39
41	Dead	60-74	Female	2013-2017	White	Oligodendroglioma	Left	STR	Surgery performed	None/Unknown	No	40-59
42	Alive	0-44	Female	2013-2017	White	Astrocytoma	Right	GTR	Surgery performed	None/Unknown	No	0-39
45	Alive	0-44	Male	2013-2017	White	Oligodendroglioma	Left	GTR	Surgery performed	None/Unknown	No	40-59
45	Alive	0-44	Male	2013-2017	White	Oligodendroglioma	Right	GTR	Surgery performed	Radiation	Yes	≥60
26	Dead	60-74	Male	2013-2017	White	Oligodendroglioma	Right	GTR	Surgery performed	Radiation	No	≥60
46	Alive	0-44	Male	2013-2017	White	Astrocytoma	Left	GTR	Surgery performed	None/Unknown	No	40-59
34	Alive	0-44	Female	2013-2017	White	Astrocytoma	Not a paired site	GTR	Surgery performed	None/Unknown	No	40-59
45	Alive	45-59	Male	2013-2017	White	Astrocytoma	Left	GTR	Surgery performed	Radiation	Yes	0-39
38	Alive	45-59	Female	2013-2017	White	Astrocytoma	Left	STR	Surgery performed	None/Unknown	No	≥60
49	Alive	45-59	Female	2013-2017	White	Astrocytoma	Right	GTR	Surgery performed	None/Unknown	No	0-39
43	Alive	45-59	Female	2013-2017	White	Oligodendroglioma	Right	GTR	Surgery performed	None/Unknown	Yes	0-39
44	Alive	60-74	Male	2013-2017	White	Oligodendroglioma	Right	STR	Surgery performed	Radiation	Yes	0-39
41	Alive	0-44	Male	2013-2017	White	Oligodendroglioma	Left	GTR	Surgery performed	None/Unknown	No	0-39
44	Alive	0-44	Male	2013-2017	White	Astrocytoma	Left	GTR	Surgery performed	Radiation	Yes	40-59
41	Alive	45-59	Male	2013-2017	White	Oligodendroglioma	Left	STR	Surgery performed	None/Unknown	Yes	40-59
41	Dead	0-44	Male	2013-2017	White	Oligodendroglioma	Right	GTR	Surgery performed	Radiation	No	≥60
44	Alive	0-44	Male	2013-2017	White	Oligodendroglioma	Right	GTR	Surgery performed	None/Unknown	No	0-39
42	Alive	45-59	Male	2013-2017	Asian or Pacific Islander	Oligodendroglioma	Left	STR	Surgery performed	Radiation	Yes	40-59
40	Alive	0-44	Female	2013-2017	White	Astrocytoma	Right	GTR	Surgery performed	Radiation	Yes	40-59
50	Alive	45-59	Female	2013-2017	White	Astrocytoma	Right	STR	Surgery performed	None/Unknown	No	0-39
43	Alive	0-44	Female	2013-2017	White	Oligodendroglioma	Left	GTR	Surgery performed	None/Unknown	No	0-39
42	Alive	0-44	Female	2013-2017	White	Oligodendroglioma	Left	STR	Surgery performed	None/Unknown	Yes	40-59
10	Dead	60-74	Female	2013-2017	White	Oligodendroglioma	Right	GTR	Surgery performed	Radiation	Yes	≥60
41	Alive	0-44	Male	2013-2017	White	Astrocytoma	Left	GTR	Surgery performed	Radiation	Yes	≥60
42	Alive	0-44	Male	2013-2017	White	Astrocytoma	Left	GTR	Surgery performed	None/Unknown	Yes	40-59
46	Alive	0-44	Male	2013-2017	White	Oligodendroglioma	Left	STR	Surgery performed	None/Unknown	Yes	40-59
58	Alive	0-44	Male	2013-2017	White	Oligodendroglioma	Right	STR	Surgery performed	None/Unknown	No	0-39
9	Alive	45-59	Female	2013-2017	White	Oligodendroglioma	Left	GTR	Surgery performed	None/Unknown	Yes	0-39
36	Alive	0-44	Male	2013-2017	White	Astrocytoma	Left	Biopsy	Surgery performed	None/Unknown	No	0-39
40	Alive	0-44	Female	2013-2017	White	Oligodendroglioma	Left	STR	Surgery performed	Radiation	Yes	≥60
41	Alive	45-59	Male	2013-2017	White	Astrocytoma	Left	STR	Surgery performed	Radiation	Yes	40-59
38	Alive	0-44	Male	2013-2017	White	Astrocytoma	Right	GTR	Surgery performed	Radiation	No	≥60
38	Alive	0-44	Male	2013-2017	White	Oligodendroglioma	Left	STR	Surgery performed	None/Unknown	No	40-59
53	Alive	0-44	Male	2013-2017	White	Astrocytoma	Right	GTR	Surgery performed	Radiation	Yes	≥60
41	Alive	0-44	Male	2013-2017	White	Astrocytoma	Right	STR	Surgery performed	None/Unknown	No	0-39
38	Alive	0-44	Female	2013-2017	White	Astrocytoma	Left	GTR	Surgery performed	None/Unknown	No	0-39
44	Alive	0-44	Female	2013-2017	White	Oligodendroglioma	Right	GTR	Surgery performed	None/Unknown	No	40-59
45	Alive	0-44	Female	2013-2017	White	Oligodendroglioma	Right	STR	Surgery performed	None/Unknown	Yes	40-59
41	Alive	0-44	Male	2013-2017	White	Astrocytoma	Left	GTR	Surgery performed	None/Unknown	No	40-59
20	Alive	60-74	Male	2013-2017	White	Oligodendroglioma	Left	GTR	Surgery performed	Radiation	Yes	0-39
9	Dead	60-74	Male	2013-2017	White	Astrocytoma	Not a paired site	Biopsy	Surgery performed	Radiation	Yes	0-39
40	Alive	45-59	Female	2013-2017	White	Oligodendroglioma	Left	GTR	Surgery performed	Radiation	Yes	≥60
37	Alive	0-44	Male	2013-2017	White	Astrocytoma	Left	GTR	Surgery performed	Radiation	No	≥60
42	Alive	45-59	Male	2013-2017	White	Astrocytoma	Left	GTR	Surgery performed	None/Unknown	Yes	0-39
14	Alive	0-44	Male	2013-2017	White	Astrocytoma	Right	GTR	Surgery performed	None/Unknown	No	40-59
34	Alive	45-59	Male	2013-2017	White	Oligodendroglioma	Right	STR	Surgery performed	None/Unknown	Yes	≥60
34	Alive	0-44	Male	2013-2017	White	Astrocytoma	Right	STR	Surgery performed	Radiation	Yes	≥60
36	Alive	0-44	Female	2013-2017	White	Oligodendroglioma	Left	STR	Surgery performed	Radiation	No	40-59
36	Alive	0-44	Female	2013-2017	Asian or Pacific Islander	Oligodendroglioma	Left	STR	Surgery performed	None/Unknown	No	≥60
37	Alive	45-59	Female	2013-2017	White	Oligodendroglioma	Left	Biopsy	Surgery performed	None/Unknown	No	0-39
42	Alive	45-59	Female	2013-2017	White	Astrocytoma	Right	GTR	Surgery performed	None/Unknown	No	0-39
37	Alive	≥75	Female	2013-2017	White	Oligodendroglioma	Right	GTR	Surgery performed	None/Unknown	No	0-39
37	Alive	45-59	Male	2013-2017	White	Oligodendroglioma	Right	STR	Surgery performed	None/Unknown	Yes	40-59
36	Alive	0-44	Male	2013-2017	White	Astrocytoma	Left	GTR	Surgery performed	Radiation	Yes	40-59
50	Alive	0-44	Male	2013-2017	White	Astrocytoma	Left	GTR	Surgery performed	None/Unknown	No	≥60
22	Dead	60-74	Male	2013-2017	White	Oligodendroglioma	Right	Biopsy	Surgery performed	Radiation	Yes	40-59
37	Alive	0-44	Female	2013-2017	White	Astrocytoma	Right	GTR	Surgery performed	None/Unknown	No	0-39
37	Alive	0-44	Male	2013-2017	White	Oligodendroglioma	Right	STR	Surgery performed	None/Unknown	No	0-39
29	Alive	0-44	Male	2013-2017	White	Astrocytoma	Left	GTR	Surgery performed	None/Unknown	No	≥60
20	Dead	45-59	Male	2013-2017	White	Astrocytoma	Left	STR	Surgery performed	Radiation	Yes	40-59
33	Alive	0-44	Male	2013-2017	White	Astrocytoma	Right	GTR	Surgery performed	None/Unknown	No	40-59
0	Dead	45-59	Female	2013-2017	White	Oligodendroglioma	Left	GTR	Surgery performed	None/Unknown	No	0-39
33	Alive	45-59	Male	2013-2017	White	Oligodendroglioma	Right	Biopsy	Surgery performed	Radiation	Yes	40-59
18	Alive	0-44	Female	2013-2017	White	Oligodendroglioma	Right	STR	Surgery performed	Radiation	No	≥60
29	Alive	0-44	Female	2013-2017	White	Astrocytoma	Right	Biopsy	Surgery performed	Radiation	No	≥60
35	Alive	0-44	Female	2013-2017	White	Oligodendroglioma	Left	STR	Surgery performed	Radiation	No	≥60
32	Alive	0-44	Female	2013-2017	White	Astrocytoma	Right	GTR	Surgery performed	None/Unknown	No	≥60
32	Alive	0-44	Male	2013-2017	White	Astrocytoma	Not a paired site	GTR	Surgery performed	None/Unknown	No	0-39
29	Dead	0-44	Male	2013-2017	White	Astrocytoma	Left	GTR	Surgery performed	None/Unknown	No	0-39
35	Alive	0-44	Female	2013-2017	White	Oligodendroglioma	Left	GTR	Surgery performed	None/Unknown	No	40-59
32	Alive	0-44	Female	2013-2017	White	Oligodendroglioma	Right	GTR	Surgery performed	Radiation	No	≥60
129	Alive	0-44	Male	2006-2008	White	Oligodendroglioma	Right	GTR	Surgery performed	None/Unknown	No	40-59
34	Alive	0-44	Female	2013-2017	White	Astrocytoma	Left	STR	Surgery performed	Radiation	Yes	0-39
33	Alive	0-44	Female	2013-2017	White	Oligodendroglioma	Right	STR	Surgery performed	Radiation	Yes	≥60
20	Dead	45-59	Male	2013-2017	White	Oligodendroglioma	Left	Biopsy	Surgery performed	Radiation	Yes	40-59
32	Alive	0-44	Female	2013-2017	Asian or Pacific Islander	Oligodendroglioma	Left	GTR	Surgery performed	None/Unknown	No	0-39
43	Alive	0-44	Male	2013-2017	White	Oligodendroglioma	Right	STR	Surgery performed	None/Unknown	No	40-59
33	Alive	0-44	Female	2013-2017	White	Astrocytoma	Right	GTR	Surgery performed	None/Unknown	No	0-39
47	Alive	0-44	Male	2013-2017	American Indian	Astrocytoma	Other	STR	Surgery performed	Radiation	Yes	≥60
35	Alive	45-59	Female	2013-2017	American Indian	Oligodendroglioma	Left	STR	Surgery performed	Radiation	No	0-39
32	Alive	0-44	Male	2013-2017	White	Astrocytoma	Right	Biopsy	Surgery performed	None/Unknown	No	0-39
33	Alive	0-44	Male	2013-2017	White	Oligodendroglioma	Right	STR	Surgery performed	Radiation	Yes	0-39
31	Alive	0-44	Male	2013-2017	White	Astrocytoma	Right	STR	Surgery performed	None/Unknown	No	40-59
33	Alive	45-59	Female	2013-2017	White	Oligodendroglioma	Left	GTR	Surgery performed	None/Unknown	No	0-39
30	Alive	0-44	Male	2013-2017	White	Oligodendroglioma	Right	GTR	Surgery performed	None/Unknown	No	≥60
25	Alive	0-44	Male	2013-2017	White	Astrocytoma	Right	GTR	Surgery performed	None/Unknown	No	0-39
26	Alive	45-59	Female	2013-2017	White	Oligodendroglioma	Right	STR	Surgery performed	Radiation	No	40-59
26	Alive	45-59	Female	2013-2017	White	Oligodendroglioma	Right	Biopsy	Surgery performed	None/Unknown	No	0-39
32	Alive	0-44	Male	2013-2017	White	Oligodendroglioma	Left	GTR	Surgery performed	Radiation	Yes	40-59
33	Alive	45-59	Male	2013-2017	White	Oligodendroglioma	Left	GTR	Surgery performed	None/Unknown	No	0-39
8	Alive	0-44	Male	2013-2017	Black	Astrocytoma	Left	GTR	Surgery performed	None/Unknown	Yes	0-39
30	Alive	0-44	Male	2013-2017	White	Oligodendroglioma	Right	GTR	Surgery performed	Radiation	No	40-59
7	Dead	≥75	Male	2013-2017	White	Astrocytoma	Left	Biopsy	Surgery performed	Radiation	Yes	40-59
29	Alive	0-44	Female	2013-2017	White	Oligodendroglioma	Left	GTR	Surgery performed	Radiation	Yes	≥60
28	Alive	45-59	Male	2013-2017	White	Astrocytoma	Left	GTR	Surgery performed	Radiation	Yes	0-39
31	Alive	0-44	Male	2013-2017	White	Astrocytoma	Right	STR	Surgery performed	Radiation	Yes	≥60
27	Alive	0-44	Male	2013-2017	White	Astrocytoma	Right	GTR	Surgery performed	None/Unknown	No	≥60
29	Alive	45-59	Male	2013-2017	White	Astrocytoma	Left	GTR	Surgery performed	Radiation	Yes	0-39
30	Alive	0-44	Male	2013-2017	White	Astrocytoma	Not a paired site	Biopsy	Surgery performed	Radiation	Yes	40-59
26	Alive	45-59	Male	2013-2017	White	Oligodendroglioma	Left	STR	Surgery performed	Radiation	Yes	0-39
27	Alive	45-59	Male	2013-2017	White	Oligodendroglioma	Right	STR	Surgery performed	Radiation	No	≥60
1	Dead	60-74	Male	2013-2017	White	Astrocytoma	Right	Biopsy	Surgery performed	None/Unknown	No	40-59
17	Dead	0-44	Male	2013-2017	White	Astrocytoma	Right	Biopsy	Surgery performed	Radiation	Yes	40-59
3	Dead	45-59	Female	2013-2017	White	Astrocytoma	Right	Biopsy	Surgery performed	Radiation	Yes	40-59
20	Dead	60-74	Female	2013-2017	White	Oligodendroglioma	Right	Biopsy	Surgery performed	Radiation	Yes	0-39
25	Alive	0-44	Male	2013-2017	White	Astrocytoma	Left	STR	Surgery performed	Radiation	Yes	0-39
26	Alive	0-44	Male	2013-2017	White	Oligodendroglioma	Left	Biopsy	Surgery performed	None/Unknown	Yes	40-59
23	Alive	0-44	Male	2013-2017	Asian or Pacific Islander	Oligodendroglioma	Right	GTR	Surgery performed	None/Unknown	No	0-39
26	Alive	0-44	Female	2013-2017	White	Astrocytoma	Left	STR	Surgery performed	None/Unknown	No	≥60
18	Alive	0-44	Female	2013-2017	White	Astrocytoma	Right	GTR	Surgery performed	Radiation	Yes	0-39
4	Dead	60-74	Male	2013-2017	White	Oligodendroglioma	Right	STR	Surgery performed	Radiation	Yes	≥60
25	Alive	0-44	Female	2013-2017	White	Oligodendroglioma	Left	STR	Surgery performed	None/Unknown	No	≥60
25	Alive	0-44	Male	2013-2017	White	Astrocytoma	Right	STR	Surgery performed	Radiation	Yes	≥60
29	Alive	0-44	Female	2013-2017	White	Oligodendroglioma	Right	GTR	Surgery performed	None/Unknown	No	40-59
14	Alive	0-44	Male	2013-2017	White	Oligodendroglioma	Right	GTR	Surgery performed	None/Unknown	No	≥60
19	Dead	0-44	Male	2013-2017	White	Oligodendroglioma	Left	GTR	Surgery performed	Radiation	Yes	0-39
9	Dead	45-59	Male	2013-2017	White	Astrocytoma	Not a paired site	Biopsy	Surgery performed	None/Unknown	No	40-59
23	Alive	0-44	Female	2013-2017	White	Oligodendroglioma	Right	GTR	Surgery performed	None/Unknown	No	≥60
30	Dead	60-74	Male	2013-2017	White	Astrocytoma	Left	STR	Surgery performed	Radiation	Yes	0-39
5	Alive	≥75	Female	2013-2017	White	Astrocytoma	Right	GTR	Surgery performed	Radiation	Yes	≥60
26	Alive	0-44	Male	2013-2017	White	Astrocytoma	Left	GTR	Surgery performed	None/Unknown	No	40-59
22	Alive	0-44	Male	2013-2017	White	Oligodendroglioma	Right	STR	Surgery performed	Radiation	Yes	0-39
23	Alive	45-59	Female	2013-2017	White	Oligodendroglioma	Right	STR	Surgery performed	Radiation	Yes	≥60
20	Alive	0-44	Female	2013-2017	White	Oligodendroglioma	Left	STR	Surgery performed	None/Unknown	No	≥60
21	Alive	0-44	Male	2013-2017	White	Astrocytoma	Right	Biopsy	Surgery performed	Radiation	Yes	40-59
23	Alive	0-44	Female	2013-2017	White	Oligodendroglioma	Left	GTR	Surgery performed	None/Unknown	No	≥60
5	Alive	0-44	Female	2013-2017	White	Astrocytoma	Right	GTR	Surgery performed	None/Unknown	No	≥60
0	Alive	0-44	Male	2013-2017	White	Astrocytoma	Left	STR	Surgery performed	None/Unknown	No	40-59
22	Alive	0-44	Male	2013-2017	White	Astrocytoma	Right	STR	Surgery performed	Radiation	Yes	40-59
22	Alive	45-59	Female	2013-2017	White	Oligodendroglioma	Right	STR	Surgery performed	Radiation	Yes	0-39
27	Alive	0-44	Female	2013-2017	White	Oligodendroglioma	Right	STR	Surgery performed	Radiation	Yes	≥60
18	Dead	0-44	Male	2013-2017	White	Astrocytoma	Left	GTR	Surgery performed	None/Unknown	No	40-59
26	Alive	45-59	Female	2013-2017	White	Astrocytoma	Right	STR	Surgery performed	Radiation	Yes	0-39
27	Alive	60-74	Male	2013-2017	White	Oligodendroglioma	Left	STR	Surgery performed	Radiation	Yes	0-39
22	Alive	0-44	Female	2013-2017	White	Astrocytoma	Left	STR	Surgery performed	Radiation	Yes	40-59
24	Alive	0-44	Male	2013-2017	White	Astrocytoma	Right	STR	Surgery performed	None/Unknown	No	≥60
22	Alive	60-74	Male	2013-2017	White	Astrocytoma	Left	GTR	Surgery performed	Radiation	Yes	40-59
20	Alive	45-59	Female	2013-2017	White	Oligodendroglioma	Left	STR	Surgery performed	Radiation	Yes	≥60
6	Alive	0-44	Male	2013-2017	White	Astrocytoma	Right	GTR	Surgery performed	None/Unknown	No	40-59
6	Alive	45-59	Female	2013-2017	White	Oligodendroglioma	Right	GTR	Surgery performed	Radiation	Yes	0-39
20	Alive	0-44	Male	2013-2017	White	Oligodendroglioma	Right	STR	Surgery performed	Radiation	Yes	≥60
6	Alive	0-44	Male	2013-2017	White	Astrocytoma	Left	GTR	Surgery performed	None/Unknown	No	≥60
19	Alive	0-44	Female	2013-2017	White	Oligodendroglioma	Right	GTR	Surgery performed	None/Unknown	No	0-39
24	Alive	0-44	Male	2013-2017	White	Oligodendroglioma	Right	STR	Surgery performed	Radiation	Yes	40-59
18	Alive	0-44	Female	2013-2017	White	Astrocytoma	Left	GTR	Surgery performed	None/Unknown	No	0-39
21	Alive	0-44	Female	2013-2017	Asian or Pacific Islander	Astrocytoma	Left	STR	Surgery performed	None/Unknown	No	≥60
16	Alive	0-44	Male	2013-2017	Asian or Pacific Islander	Astrocytoma	Left	STR	Surgery performed	None/Unknown	No	40-59
17	Alive	45-59	Female	2013-2017	White	Astrocytoma	Left	STR	Surgery performed	Radiation	No	≥60
20	Alive	0-44	Male	2013-2017	White	Oligodendroglioma	Right	GTR	Surgery performed	None/Unknown	No	40-59
19	Alive	0-44	Male	2013-2017	White	Astrocytoma	Not a paired site	STR	Surgery performed	None/Unknown	No	0-39
11	Alive	0-44	Female	2013-2017	White	Oligodendroglioma	Right	Biopsy	Surgery performed	None/Unknown	No	40-59
17	Alive	0-44	Male	2013-2017	White	Astrocytoma	Right	GTR	Surgery performed	None/Unknown	No	40-59
18	Alive	0-44	Male	2013-2017	White	Oligodendroglioma	Right	GTR	Surgery performed	None/Unknown	No	0-39
23	Alive	45-59	Male	2013-2017	White	Oligodendroglioma	Left	STR	Surgery performed	Radiation	Yes	40-59
16	Alive	45-59	Female	2013-2017	White	Astrocytoma	Left	STR	Surgery performed	Radiation	Yes	0-39
22	Alive	0-44	Female	2013-2017	White	Oligodendroglioma	Left	GTR	Surgery performed	None/Unknown	No	40-59
11	Alive	0-44	Female	2013-2017	White	Oligodendroglioma	Left	GTR	Surgery performed	Radiation	Yes	≥60
21	Alive	0-44	Female	2013-2017	White	Astrocytoma	Right	STR	Surgery performed	None/Unknown	No	0-39
20	Alive	0-44	Female	2013-2017	White	Astrocytoma	Left	GTR	Surgery performed	None/Unknown	Yes	0-39
6	Alive	0-44	Male	2013-2017	White	Astrocytoma	Left	Biopsy	Surgery performed	None/Unknown	Yes	0-39
11	Dead	45-59	Female	2013-2017	White	Astrocytoma	Right	STR	Surgery performed	Radiation	Yes	≥60
18	Alive	0-44	Male	2013-2017	White	Oligodendroglioma	Right	STR	Surgery performed	None/Unknown	No	40-59
19	Alive	45-59	Female	2013-2017	White	Oligodendroglioma	Right	GTR	Surgery performed	None/Unknown	No	0-39
5	Alive	0-44	Male	2013-2017	White	Oligodendroglioma	Left	STR	Surgery performed	None/Unknown	No	≥60
20	Alive	0-44	Male	2013-2017	White	Astrocytoma	Left	STR	Surgery performed	None/Unknown	Yes	40-59
16	Alive	45-59	Male	2013-2017	White	Astrocytoma	Right	STR	Surgery performed	None/Unknown	No	≥60
15	Alive	45-59	Male	2013-2017	White	Astrocytoma	Left	GTR	Surgery performed	Radiation	Yes	0-39
5	Alive	0-44	Female	2013-2017	White	Oligodendroglioma	Left	STR	Surgery performed	Radiation	Yes	0-39
7	Alive	0-44	Male	2013-2017	White	Astrocytoma	Right	GTR	Surgery performed	None/Unknown	No	0-39
15	Alive	60-74	Male	2013-2017	White	Oligodendroglioma	Right	STR	Surgery performed	Radiation	No	≥60
15	Alive	45-59	Female	2013-2017	White	Astrocytoma	Right	GTR	Surgery performed	Radiation	Yes	40-59
18	Alive	0-44	Female	2013-2017	White	Astrocytoma	Left	STR	Surgery performed	Radiation	Yes	40-59
12	Alive	0-44	Male	2013-2017	Black	Astrocytoma	Right	GTR	Surgery performed	None/Unknown	No	≥60
13	Alive	45-59	Male	2013-2017	Asian or Pacific Islander	Astrocytoma	Right	Biopsy	Surgery performed	Radiation	Yes	0-39
13	Alive	0-44	Female	2013-2017	White	Oligodendroglioma	Left	GTR	Surgery performed	Radiation	Yes	40-59
4	Alive	0-44	Female	2013-2017	White	Astrocytoma	Left	GTR	Surgery performed	None/Unknown	No	40-59
5	Alive	0-44	Female	2013-2017	White	Oligodendroglioma	Left	GTR	Surgery performed	None/Unknown	No	0-39
5	Dead	≥75	Female	2013-2017	White	Astrocytoma	Left	Biopsy	Surgery performed	None/Unknown	No	0-39
13	Dead	60-74	Male	2013-2017	White	Astrocytoma	Left	Biopsy	Surgery performed	Radiation	Yes	0-39
13	Alive	0-44	Male	2013-2017	White	Oligodendroglioma	Left	STR	Surgery performed	None/Unknown	No	40-59
11	Alive	≥75	Female	2013-2017	White	Astrocytoma	Right	STR	Surgery performed	Radiation	No	≥60
15	Alive	0-44	Female	2013-2017	White	Astrocytoma	Right	STR	Surgery performed	None/Unknown	No	40-59
16	Alive	0-44	Female	2013-2017	White	Oligodendroglioma	Right	GTR	Surgery performed	None/Unknown	No	40-59
10	Alive	0-44	Female	2013-2017	American Indian	Oligodendroglioma	Right	GTR	Surgery performed	None/Unknown	No	0-39
11	Alive	0-44	Female	2013-2017	White	Astrocytoma	Right	STR	Surgery performed	Radiation	Yes	≥60
17	Alive	60-74	Male	2013-2017	White	Oligodendroglioma	Right	STR	Surgery performed	Radiation	Yes	40-59
17	Alive	0-44	Male	2013-2017	White	Oligodendroglioma	Right	GTR	Surgery performed	None/Unknown	No	≥60
3	Dead	60-74	Male	2013-2017	White	Oligodendroglioma	Left	Biopsy	Surgery performed	None/Unknown	No	0-39
11	Alive	0-44	Female	2013-2017	White	Astrocytoma	Left	GTR	Surgery performed	None/Unknown	No	0-39
2	Dead	45-59	Female	2013-2017	White	Astrocytoma	Right	Biopsy	Surgery performed	None/Unknown	No	≥60
11	Alive	0-44	Female	2013-2017	White	Oligodendroglioma	Left	STR	Surgery performed	Radiation	Yes	40-59
11	Alive	0-44	Female	2013-2017	Asian or Pacific Islander	Oligodendroglioma	Right	STR	Surgery performed	Radiation	Yes	40-59
11	Alive	0-44	Male	2013-2017	White	Astrocytoma	Right	GTR	Surgery performed	None/Unknown	No	0-39
9	Alive	60-74	Female	2013-2017	White	Oligodendroglioma	Right	Biopsy	Surgery performed	None/Unknown	No	0-39
8	Alive	0-44	Female	2013-2017	White	Astrocytoma	Left	STR	Surgery performed	Radiation	Yes	40-59
11	Alive	0-44	Female	2013-2017	White	Oligodendroglioma	Right	GTR	Surgery performed	Radiation	Yes	40-59
11	Alive	0-44	Female	2013-2017	Black	Astrocytoma	Right	STR	Surgery performed	None/Unknown	No	40-59
10	Alive	0-44	Female	2013-2017	White	Astrocytoma	Left	STR	Surgery performed	Radiation	Yes	0-39
11	Alive	0-44	Female	2013-2017	White	Oligodendroglioma	Left	STR	Surgery performed	Radiation	Yes	≥60
16	Alive	0-44	Female	2013-2017	White	Astrocytoma	Left	GTR	Surgery performed	None/Unknown	No	0-39
11	Alive	0-44	Male	2013-2017	White	Astrocytoma	Right	GTR	Surgery performed	None/Unknown	No	40-59
2	Alive	0-44	Male	2013-2017	White	Oligodendroglioma	Left	GTR	Surgery performed	Radiation	Yes	≥60
10	Alive	0-44	Female	2013-2017	Asian or Pacific Islander	Oligodendroglioma	Right	GTR	Surgery performed	None/Unknown	Yes	≥60
5	Alive	0-44	Male	2013-2017	White	Astrocytoma	Right	GTR	Surgery performed	Radiation	Yes	40-59
9	Alive	0-44	Male	2013-2017	White	Oligodendroglioma	Left	GTR	Surgery performed	None/Unknown	No	0-39
9	Alive	60-74	Male	2013-2017	White	Astrocytoma	Left	Biopsy	Surgery performed	Radiation	Yes	0-39
4	Alive	0-44	Male	2013-2017	White	Astrocytoma	Right	STR	Surgery performed	None/Unknown	No	≥60
0	Alive	60-74	Male	2013-2017	White	Astrocytoma	Left	GTR	Surgery performed	Radiation	Yes	40-59
11	Alive	45-59	Female	2013-2017	Black	Astrocytoma	Left	GTR	Surgery performed	Radiation	Yes	0-39
9	Alive	0-44	Female	2013-2017	White	Oligodendroglioma	Left	GTR	Surgery performed	None/Unknown	No	40-59
7	Alive	45-59	Female	2013-2017	White	Oligodendroglioma	Left	GTR	Surgery performed	None/Unknown	No	0-39
4	Alive	0-44	Male	2013-2017	White	Astrocytoma	Left	STR	Surgery performed	None/Unknown	No	≥60
3	Alive	0-44	Male	2013-2017	White	Oligodendroglioma	Left	GTR	Surgery performed	None/Unknown	No	0-39
7	Alive	0-44	Male	2013-2017	White	Oligodendroglioma	Left	GTR	Surgery performed	Radiation	Yes	≥60
0	Alive	0-44	Female	2013-2017	White	Oligodendroglioma	Left	GTR	Surgery performed	None/Unknown	No	0-39
4	Alive	0-44	Male	2013-2017	White	Oligodendroglioma	Left	GTR	Surgery performed	None/Unknown	Yes	0-39
0	Alive	0-44	Male	2013-2017	White	Oligodendroglioma	Right	Biopsy	Surgery performed	None/Unknown	No	40-59
6	Alive	0-44	Male	2013-2017	White	Oligodendroglioma	Left	GTR	Surgery performed	Radiation	Yes	0-39
10	Alive	0-44	Male	2013-2017	White	Astrocytoma	Left	STR	Surgery performed	Radiation	Yes	≥60
8	Alive	45-59	Male	2013-2017	Black	Astrocytoma	Right	STR	Surgery performed	Radiation	Yes	≥60
6	Alive	0-44	Female	2013-2017	White	Astrocytoma	Left	GTR	Surgery performed	None/Unknown	No	≥60
9	Alive	45-59	Female	2013-2017	White	Astrocytoma	Left	STR	Surgery performed	Radiation	Yes	0-39
9	Alive	60-74	Male	2013-2017	White	Astrocytoma	Right	STR	Surgery performed	Radiation	Yes	40-59
1	Alive	45-59	Female	2013-2017	Asian or Pacific Islander	Astrocytoma	Right	GTR	Surgery performed	Radiation	Yes	40-59
4	Alive	0-44	Female	2013-2017	White	Astrocytoma	Right	GTR	Surgery performed	None/Unknown	No	40-59
15	Alive	0-44	Female	2013-2017	White	Oligodendroglioma	Left	STR	Surgery performed	Radiation	Yes	40-59
3	Alive	0-44	Male	2013-2017	White	Astrocytoma	Right	GTR	Surgery performed	Radiation	Yes	40-59
1	Alive	0-44	Female	2013-2017	White	Astrocytoma	Right	GTR	Surgery performed	None/Unknown	No	≥60
4	Alive	0-44	Male	2013-2017	White	Oligodendroglioma	Left	STR	Surgery performed	Radiation	Yes	≥60
2	Alive	0-44	Female	2013-2017	White	Oligodendroglioma	Right	STR	Surgery performed	None/Unknown	No	40-59
2	Alive	45-59	Male	2013-2017	White	Astrocytoma	Right	STR	Surgery performed	Radiation	No	0-39
0	Alive	0-44	Male	2013-2017	White	Oligodendroglioma	Right	Biopsy	Surgery performed	None/Unknown	No	0-39
3	Alive	0-44	Male	2013-2017	White	Astrocytoma	Left	STR	Surgery performed	None/Unknown	No	40-59
3	Alive	60-74	Female	2013-2017	White	Oligodendroglioma	Left	STR	Surgery performed	None/Unknown	No	0-39
9	Alive	45-59	Female	2013-2017	White	Oligodendroglioma	Right	GTR	Surgery performed	Radiation	Yes	0-39
3	Alive	0-44	Male	2013-2017	White	Oligodendroglioma	Right	GTR	Surgery performed	None/Unknown	No	0-39
0	Alive	0-44	Female	2013-2017	White	Astrocytoma	Left	GTR	Surgery performed	Radiation	Yes	0-39
7	Alive	60-74	Female	2013-2017	Black	Oligodendroglioma	Left	Biopsy	Surgery performed	None/Unknown	No	≥60
2	Alive	45-59	Female	2013-2017	White	Oligodendroglioma	Right	GTR	Surgery performed	None/Unknown	Yes	40-59
0	Alive	0-44	Male	2013-2017	White	Astrocytoma	Right	Biopsy	Surgery performed	None/Unknown	Yes	40-59
2	Alive	0-44	Male	2013-2017	White	Oligodendroglioma	Left	GTR	Surgery performed	None/Unknown	No	40-59
0	Alive	45-59	Male	2013-2017	White	Astrocytoma	Other	GTR	Surgery performed	None/Unknown	No	0-39
9	Alive	0-44	Male	2013-2017	White	Astrocytoma	Not a paired site	Biopsy	Surgery performed	Radiation	Yes	0-39
5	Alive	0-44	Male	2013-2017	White	Oligodendroglioma	Right	STR	Surgery performed	Radiation	Yes	≥60
4	Alive	45-59	Female	2013-2017	White	Oligodendroglioma	Left	GTR	Surgery performed	None/Unknown	No	0-39
3	Alive	0-44	Female	2013-2017	White	Astrocytoma	Left	STR	Surgery performed	Radiation	Yes	≥60
1	Alive	0-44	Male	2013-2017	White	Astrocytoma	Right	GTR	Surgery performed	None/Unknown	No	40-59
1	Alive	60-74	Female	2013-2017	White	Oligodendroglioma	Left	GTR	Surgery performed	Radiation	Yes	≥60
2	Alive	≥75	Male	2013-2017	White	Astrocytoma	Left	STR	Surgery performed	None/Unknown	No	40-59
7	Alive	0-44	Female	2013-2017	White	Oligodendroglioma	Left	GTR	Surgery performed	Radiation	Yes	0-39
10	Alive	0-44	Female	2013-2017	White	Astrocytoma	Right	STR	Surgery performed	Radiation	Yes	0-39
6	Alive	45-59	Male	2013-2017	White	Oligodendroglioma	Left	Biopsy	Surgery performed	None/Unknown	No	≥60
1	Alive	0-44	Male	2013-2017	Black	Astrocytoma	Left	STR	Surgery performed	None/Unknown	No	40-59
64	Dead	60-74	Male	2006-2008	White	Astrocytoma	Right	Biopsy	Surgery performed	Radiation	No	40-59
11	Dead	60-74	Female	2000-2005	White	Astrocytoma	Right	Biopsy	Surgery performed	Radiation	No	0-39
108	Dead	0-44	Male	2000-2005	White	Astrocytoma	Right	Biopsy	Surgery performed	Radiation	Yes	0-39
78	Dead	0-44	Female	2000-2005	White	Oligodendroglioma	Left	GTR	Surgery performed	None/Unknown	No	0-39
169	Alive	0-44	Female	2000-2005	White	Oligodendroglioma	Right	Biopsy	Surgery performed	None/Unknown	No	40-59
167	Alive	45-59	Female	2000-2005	White	Oligodendroglioma	Left	Biopsy	Surgery performed	None/Unknown	No	40-59
166	Alive	0-44	Male	2000-2005	White	Astrocytoma	Right	Biopsy	Surgery performed	None/Unknown	Yes	0-39
3	Dead	≥75	Male	2000-2005	White	Astrocytoma	Right	Biopsy	Surgery performed	None/Unknown	No	≥60
71	Dead	0-44	Female	2006-2008	White	Astrocytoma	Left	Biopsy	Surgery performed	Radiation	No	≥60
150	Alive	0-44	Male	2006-2008	White	Oligodendroglioma	Left	GTR	Surgery performed	None/Unknown	Yes	0-39
97	Dead	0-44	Male	2006-2008	White	Astrocytoma	Right	Biopsy	Surgery performed	None/Unknown	No	≥60
18	Dead	0-44	Female	2009-2012	White	Oligodendroglioma	Left	Biopsy	Surgery performed	None/Unknown	No	≥60
156	Alive	0-44	Male	2000-2005	White	Oligodendroglioma	Right	Biopsy	Surgery performed	None/Unknown	Yes	0-39
107	Dead	0-44	Male	2006-2008	White	Oligodendroglioma	Left	Biopsy	Surgery performed	None/Unknown	No	0-39
147	Alive	0-44	Male	2006-2008	White	Astrocytoma	Right	Biopsy	Surgery performed	None/Unknown	No	≥60
95	Alive	0-44	Male	2006-2008	White	Oligodendroglioma	Left	GTR	Surgery performed	Radiation	Yes	40-59
83	Dead	0-44	Male	2006-2008	White	Oligodendroglioma	Left	GTR	Surgery performed	None/Unknown	No	40-59
140	Alive	0-44	Male	2006-2008	White	Astrocytoma	Left	Biopsy	Surgery performed	None/Unknown	No	0-39
56	Dead	0-44	Male	2006-2008	White	Astrocytoma	Right	Biopsy	Surgery performed	None/Unknown	No	≥60
7	Dead	0-44	Female	2006-2008	White	Astrocytoma	Left	Biopsy	Surgery performed	None/Unknown	No	0-39
64	Dead	0-44	Female	2006-2008	White	Astrocytoma	Left	Biopsy	Surgery performed	Radiation	Yes	≥60
132	Alive	0-44	Male	2006-2008	White	Oligodendroglioma	Right	Biopsy	Surgery performed	None/Unknown	No	40-59
134	Alive	0-44	Male	2006-2008	White	Oligodendroglioma	Left	STR	Surgery performed	Radiation	Yes	40-59
133	Alive	0-44	Female	2006-2008	White	Astrocytoma	Not a paired site	Biopsy	Surgery performed	None/Unknown	Yes	0-39
96	Dead	45-59	Male	2006-2008	White	Oligodendroglioma	Right	Biopsy	Surgery performed	None/Unknown	No	40-59
126	Alive	0-44	Female	2006-2008	White	Oligodendroglioma	Right	Biopsy	Surgery performed	None/Unknown	No	40-59
55	Dead	0-44	Male	2006-2008	White	Astrocytoma	Right	Biopsy	Surgery performed	None/Unknown	No	40-59
124	Alive	0-44	Male	2006-2008	White	Oligodendroglioma	Not a paired site	Biopsy	Surgery performed	None/Unknown	Yes	40-59
120	Alive	0-44	Female	2006-2008	White	Oligodendroglioma	Left	Biopsy	Surgery performed	None/Unknown	Yes	0-39
121	Alive	45-59	Female	2006-2008	White	Oligodendroglioma	Right	Biopsy	Surgery performed	Radiation	No	0-39
120	Alive	0-44	Male	2006-2008	White	Astrocytoma	Left	Biopsy	Surgery performed	None/Unknown	No	0-39
126	Alive	0-44	Female	2006-2008	White	Astrocytoma	Left	Biopsy	Surgery performed	None/Unknown	No	40-59
90	Dead	0-44	Male	2006-2008	White	Oligodendroglioma	Not a paired site	Biopsy	Surgery performed	None/Unknown	No	40-59
77	Alive	0-44	Female	2009-2012	White	Oligodendroglioma	Right	Biopsy	Surgery performed	None/Unknown	No	≥60
94	Dead	0-44	Female	2006-2008	White	Astrocytoma	Right	Biopsy	Surgery performed	None/Unknown	No	40-59
141	Alive	0-44	Female	2006-2008	White	Astrocytoma	Right	Biopsy	Surgery performed	None/Unknown	No	0-39
58	Dead	45-59	Female	2009-2012	White	Astrocytoma	Left	Biopsy	Surgery performed	Radiation	No	≥60
102	Dead	60-74	Male	2009-2012	White	Astrocytoma	Not a paired site	Biopsy	Surgery performed	None/Unknown	No	0-39
111	Alive	0-44	Female	2009-2012	White	Oligodendroglioma	Left	Biopsy	Surgery performed	None/Unknown	No	0-39
112	Alive	0-44	Male	2009-2012	White	Oligodendroglioma	Not a paired site	Biopsy	Surgery performed	None/Unknown	Yes	≥60
39	Dead	45-59	Male	2009-2012	White	Astrocytoma	Right	GTR	Surgery performed	Radiation	Yes	0-39
110	Alive	0-44	Male	2009-2012	White	Oligodendroglioma	Left	Biopsy	Surgery performed	None/Unknown	Yes	≥60
108	Alive	0-44	Male	2009-2012	White	Oligodendroglioma	Left	Biopsy	Surgery performed	None/Unknown	Yes	≥60
108	Alive	45-59	Male	2009-2012	White	Astrocytoma	Right	STR	Surgery performed	Radiation	Yes	40-59
14	Dead	45-59	Male	2009-2012	White	Oligodendroglioma	Right	Biopsy	Surgery performed	Radiation	No	≥60
114	Alive	0-44	Male	2009-2012	White	Astrocytoma	Right	GTR	Surgery performed	None/Unknown	No	40-59
107	Alive	0-44	Female	2009-2012	White	Oligodendroglioma	Left	STR	Surgery performed	None/Unknown	Yes	40-59
100	Alive	0-44	Female	2009-2012	White	Astrocytoma	Right	GTR	Surgery performed	None/Unknown	No	0-39
112	Alive	0-44	Female	2009-2012	White	Astrocytoma	Left	Biopsy	Surgery performed	None/Unknown	No	0-39
90	Alive	45-59	Female	2009-2012	White	Oligodendroglioma	Left	GTR	Surgery performed	Radiation	Yes	40-59
8	Dead	45-59	Male	2009-2012	White	Astrocytoma	Left	GTR	Surgery performed	None/Unknown	No	40-59
106	Alive	0-44	Female	2009-2012	White	Astrocytoma	Left	Biopsy	Surgery performed	Radiation	No	0-39
13	Dead	0-44	Male	2009-2012	White	Astrocytoma	Right	Biopsy	Surgery performed	None/Unknown	No	40-59
90	Alive	0-44	Female	2009-2012	White	Oligodendroglioma	Right	GTR	Surgery performed	None/Unknown	No	0-39
97	Alive	45-59	Male	2009-2012	White	Oligodendroglioma	Left	GTR	Surgery performed	Radiation	No	40-59
91	Alive	0-44	Female	2009-2012	White	Oligodendroglioma	Left	STR	Surgery performed	None/Unknown	No	0-39
91	Alive	0-44	Male	2009-2012	White	Astrocytoma	Left	GTR	Surgery performed	Radiation	No	40-59
88	Alive	0-44	Male	2009-2012	White	Astrocytoma	Left	Biopsy	Surgery performed	Radiation	Yes	40-59
50	Dead	0-44	Male	2009-2012	Black	Astrocytoma	Right	Biopsy	Surgery performed	Radiation	No	0-39
83	Alive	0-44	Female	2009-2012	Asian or Pacific Islander	Oligodendroglioma	Left	GTR	Surgery performed	None/Unknown	Yes	40-59
84	Alive	0-44	Male	2009-2012	White	Oligodendroglioma	Left	STR	Surgery performed	None/Unknown	No	0-39
80	Alive	0-44	Male	2009-2012	White	Oligodendroglioma	Left	STR	Surgery performed	None/Unknown	No	40-59
12	Dead	45-59	Female	2009-2012	White	Astrocytoma	Left	Biopsy	Surgery performed	Radiation	Yes	0-39
104	Alive	0-44	Male	2009-2012	White	Astrocytoma	Not a paired site	STR	Surgery performed	None/Unknown	Yes	0-39
87	Alive	0-44	Male	2009-2012	White	Astrocytoma	Right	Biopsy	Surgery performed	None/Unknown	No	0-39
86	Alive	0-44	Female	2009-2012	White	Astrocytoma	Left	STR	Surgery performed	None/Unknown	No	40-59
77	Alive	0-44	Male	2009-2012	White	Astrocytoma	Right	GTR	Surgery performed	None/Unknown	No	40-59
80	Alive	45-59	Male	2009-2012	White	Oligodendroglioma	Left	STR	Surgery performed	Radiation	No	40-59
77	Alive	0-44	Male	2009-2012	White	Oligodendroglioma	Left	GTR	Surgery performed	None/Unknown	No	0-39
76	Alive	45-59	Female	2009-2012	White	Astrocytoma	Left	STR	Surgery performed	Radiation	No	40-59
73	Alive	45-59	Female	2009-2012	White	Astrocytoma	Left	GTR	Surgery performed	None/Unknown	No	0-39
69	Alive	60-74	Female	2013-2017	White	Oligodendroglioma	Left	Biopsy	Surgery performed	Radiation	No	0-39
72	Alive	0-44	Female	2009-2012	White	Oligodendroglioma	Left	STR	Surgery performed	Radiation	Yes	≥60
69	Alive	0-44	Male	2013-2017	White	Astrocytoma	Left	GTR	Surgery performed	Radiation	Yes	≥60
59	Alive	45-59	Male	2013-2017	White	Astrocytoma	Left	GTR	Surgery performed	Radiation	Yes	40-59
75	Alive	0-44	Male	2009-2012	White	Oligodendroglioma	Right	GTR	Surgery performed	None/Unknown	No	40-59
50	Dead	0-44	Female	2013-2017	White	Astrocytoma	Right	GTR	Surgery performed	None/Unknown	No	≥60
65	Alive	0-44	Male	2013-2017	White	Oligodendroglioma	Left	STR	Surgery performed	Radiation	Yes	≥60
65	Alive	0-44	Female	2013-2017	White	Astrocytoma	Right	GTR	Surgery performed	None/Unknown	No	0-39
62	Alive	0-44	Female	2013-2017	White	Oligodendroglioma	Right	GTR	Surgery performed	None/Unknown	No	≥60
66	Alive	60-74	Female	2013-2017	White	Oligodendroglioma	Right	GTR	Surgery performed	Radiation	Yes	40-59
61	Alive	0-44	Male	2013-2017	White	Astrocytoma	Left	STR	Surgery performed	Radiation	Yes	≥60
59	Alive	0-44	Male	2013-2017	White	Oligodendroglioma	Left	GTR	Surgery performed	Radiation	No	0-39
59	Alive	0-44	Male	2013-2017	White	Oligodendroglioma	Right	GTR	Surgery performed	None/Unknown	No	0-39
16	Dead	0-44	Female	2009-2012	White	Astrocytoma	Left	GTR	Surgery performed	None/Unknown	No	0-39
57	Alive	45-59	Male	2013-2017	White	Oligodendroglioma	Left	Biopsy	Surgery performed	None/Unknown	No	0-39
119	Alive	0-44	Female	2009-2012	White	Oligodendroglioma	Not a paired site	STR	Surgery performed	None/Unknown	No	≥60
60	Alive	45-59	Female	2013-2017	White	Oligodendroglioma	Right	GTR	Surgery performed	Radiation	No	≥60
71	Alive	0-44	Male	2013-2017	White	Oligodendroglioma	Left	GTR	Surgery performed	None/Unknown	No	40-59
20	Dead	60-74	Male	2013-2017	White	Astrocytoma	Right	GTR	Surgery performed	Radiation	No	40-59
61	Alive	0-44	Male	2013-2017	White	Oligodendroglioma	Right	STR	Surgery performed	Radiation	Yes	40-59
55	Alive	0-44	Male	2013-2017	White	Astrocytoma	Left	STR	Surgery performed	None/Unknown	No	40-59
36	Dead	≥75	Female	2013-2017	White	Astrocytoma	Right	STR	Surgery performed	None/Unknown	No	≥60
51	Alive	0-44	Male	2013-2017	White	Oligodendroglioma	Left	GTR	Surgery performed	Radiation	Yes	40-59
54	Alive	0-44	Female	2013-2017	White	Astrocytoma	Left	Biopsy	Surgery performed	Radiation	Yes	0-39
47	Alive	45-59	Male	2013-2017	White	Oligodendroglioma	Not a paired site	Biopsy	Surgery performed	None/Unknown	Yes	≥60
46	Alive	45-59	Female	2013-2017	White	Oligodendroglioma	Left	Biopsy	Surgery performed	Radiation	Yes	40-59
49	Alive	0-44	Male	2013-2017	White	Astrocytoma	Left	STR	Surgery performed	None/Unknown	No	40-59
47	Alive	0-44	Female	2013-2017	White	Astrocytoma	Left	GTR	Surgery performed	None/Unknown	No	0-39
8	Alive	0-44	Female	2013-2017	White	Oligodendroglioma	Right	STR	Surgery performed	Radiation	Yes	≥60
47	Alive	0-44	Female	2013-2017	White	Astrocytoma	Left	STR	Surgery performed	None/Unknown	No	40-59
44	Alive	60-74	Female	2013-2017	White	Oligodendroglioma	Right	STR	Surgery performed	Radiation	No	40-59
16	Dead	45-59	Male	2013-2017	White	Astrocytoma	Right	GTR	Surgery performed	Radiation	Yes	≥60
43	Alive	0-44	Male	2013-2017	Black	Oligodendroglioma	Left	GTR	Surgery performed	None/Unknown	No	0-39
38	Dead	45-59	Male	2013-2017	White	Astrocytoma	Right	GTR	Surgery performed	Radiation	No	40-59
41	Alive	0-44	Female	2013-2017	White	Oligodendroglioma	Left	STR	Surgery performed	None/Unknown	Yes	40-59
1	Dead	60-74	Male	2013-2017	Black	Astrocytoma	Right	STR	Surgery performed	None/Unknown	No	≥60
43	Alive	45-59	Female	2013-2017	White	Oligodendroglioma	Right	GTR	Surgery performed	None/Unknown	No	40-59
42	Alive	0-44	Male	2013-2017	White	Astrocytoma	Left	GTR	Surgery performed	Radiation	Yes	40-59
41	Alive	0-44	Female	2013-2017	White	Astrocytoma	Not a paired site	STR	Surgery performed	None/Unknown	No	0-39
41	Alive	0-44	Male	2013-2017	White	Astrocytoma	Left	GTR	Surgery performed	None/Unknown	No	0-39
33	Alive	0-44	Female	2013-2017	White	Astrocytoma	Right	STR	Surgery performed	None/Unknown	No	0-39
44	Alive	45-59	Male	2013-2017	White	Oligodendroglioma	Right	Biopsy	Surgery performed	None/Unknown	No	40-59
35	Alive	0-44	Male	2013-2017	White	Oligodendroglioma	Left	GTR	Surgery performed	Radiation	No	0-39
34	Alive	0-44	Male	2013-2017	Black	Astrocytoma	Right	STR	Surgery performed	Radiation	Yes	≥60
50	Alive	0-44	Male	2013-2017	White	Oligodendroglioma	Left	Biopsy	Surgery performed	Radiation	Yes	0-39
146	Alive	0-44	Male	2006-2008	White	Oligodendroglioma	Right	GTR	Surgery performed	None/Unknown	No	0-39
33	Alive	0-44	Male	2013-2017	White	Astrocytoma	Right	GTR	Surgery performed	None/Unknown	No	40-59
33	Alive	60-74	Male	2013-2017	White	Oligodendroglioma	Right	STR	Surgery performed	None/Unknown	Yes	40-59
38	Alive	60-74	Male	2013-2017	White	Astrocytoma	Right	Biopsy	Surgery performed	Radiation	No	0-39
32	Alive	0-44	Male	2013-2017	White	Astrocytoma	Right	STR	Surgery performed	None/Unknown	No	0-39
30	Alive	45-59	Female	2013-2017	White	Astrocytoma	Left	STR	Surgery performed	Radiation	Yes	40-59
39	Alive	0-44	Female	2013-2017	White	Oligodendroglioma	Right	STR	Surgery performed	None/Unknown	No	40-59
36	Alive	0-44	Male	2013-2017	Asian or Pacific Islander	Astrocytoma	Left	GTR	Surgery performed	Radiation	Yes	≥60
28	Alive	0-44	Female	2013-2017	White	Astrocytoma	Left	STR	Surgery performed	None/Unknown	No	0-39
26	Alive	0-44	Female	2013-2017	Asian or Pacific Islander	Astrocytoma	Left	Biopsy	Surgery performed	None/Unknown	Yes	40-59
29	Alive	60-74	Male	2013-2017	White	Astrocytoma	Right	GTR	Surgery performed	None/Unknown	No	40-59
25	Alive	0-44	Male	2013-2017	White	Astrocytoma	Right	Biopsy	Surgery performed	Radiation	Yes	≥60
25	Alive	45-59	Male	2013-2017	White	Oligodendroglioma	Left	STR	Surgery performed	None/Unknown	Yes	≥60
25	Alive	0-44	Male	2013-2017	White	Astrocytoma	Left	GTR	Surgery performed	Radiation	Yes	0-39
24	Alive	45-59	Female	2013-2017	White	Oligodendroglioma	Right	Biopsy	Surgery performed	Radiation	Yes	40-59
35	Alive	0-44	Male	2013-2017	White	Astrocytoma	Right	STR	Surgery performed	Radiation	Yes	≥60
23	Alive	0-44	Female	2013-2017	White	Astrocytoma	Right	GTR	Surgery performed	Radiation	No	≥60
20	Alive	0-44	Female	2013-2017	White	Astrocytoma	Right	Biopsy	Surgery performed	None/Unknown	No	0-39
26	Dead	60-74	Male	2013-2017	White	Astrocytoma	Left	GTR	Surgery performed	None/Unknown	No	0-39
21	Alive	0-44	Female	2013-2017	White	Astrocytoma	Left	GTR	Surgery performed	None/Unknown	No	0-39
24	Alive	0-44	Male	2013-2017	White	Astrocytoma	Left	GTR	Surgery performed	None/Unknown	No	≥60
6	Alive	0-44	Female	2013-2017	White	Astrocytoma	Right	GTR	Surgery performed	None/Unknown	No	0-39
18	Alive	0-44	Male	2013-2017	White	Astrocytoma	Not a paired site	STR	Surgery performed	Radiation	Yes	0-39
20	Alive	0-44	Male	2013-2017	White	Astrocytoma	Right	GTR	Surgery performed	None/Unknown	No	0-39
17	Alive	0-44	Female	2013-2017	White	Oligodendroglioma	Left	GTR	Surgery performed	Radiation	Yes	0-39
18	Alive	60-74	Female	2013-2017	White	Astrocytoma	Right	GTR	Surgery performed	Radiation	Yes	≥60
15	Alive	0-44	Male	2013-2017	White	Oligodendroglioma	Left	GTR	Surgery performed	None/Unknown	No	40-59
14	Alive	0-44	Male	2013-2017	White	Oligodendroglioma	Right	STR	Surgery performed	None/Unknown	No	40-59
23	Alive	0-44	Male	2013-2017	White	Astrocytoma	Left	GTR	Surgery performed	None/Unknown	No	0-39
6	Alive	0-44	Male	2013-2017	White	Oligodendroglioma	Right	STR	Surgery performed	None/Unknown	Yes	0-39
21	Alive	0-44	Male	2013-2017	Black	Astrocytoma	Left	STR	Surgery performed	None/Unknown	No	40-59
1	Dead	60-74	Female	2013-2017	White	Astrocytoma	Left	Biopsy	Surgery performed	None/Unknown	No	≥60
15	Alive	0-44	Male	2013-2017	White	Astrocytoma	Left	GTR	Surgery performed	Radiation	Yes	40-59
11	Alive	0-44	Male	2013-2017	White	Astrocytoma	Right	STR	Surgery performed	Radiation	Yes	≥60
11	Alive	0-44	Male	2013-2017	White	Oligodendroglioma	Left	STR	Surgery performed	None/Unknown	No	0-39
8	Alive	0-44	Male	2013-2017	White	Astrocytoma	Left	GTR	Surgery performed	None/Unknown	No	40-59
6	Alive	45-59	Female	2013-2017	White	Astrocytoma	Not a paired site	GTR	Surgery performed	Radiation	Yes	40-59
2	Alive	0-44	Female	2013-2017	White	Astrocytoma	Right	GTR	Surgery performed	Radiation	Yes	≥60
5	Alive	0-44	Female	2013-2017	Asian or Pacific Islander	Oligodendroglioma	Right	STR	Surgery performed	None/Unknown	Yes	0-39
0	Alive	45-59	Female	2013-2017	White	Oligodendroglioma	Right	STR	Surgery performed	Radiation	Yes	40-59
15	Alive	0-44	Female	2013-2017	White	Astrocytoma	Not a paired site	GTR	Surgery performed	None/Unknown	No	0-39
2	Alive	0-44	Female	2013-2017	White	Astrocytoma	Left	GTR	Surgery performed	None/Unknown	No	0-39
0	Alive	45-59	Male	2013-2017	Black	Astrocytoma	Left	Biopsy	Surgery performed	Radiation	Yes	40-59
2	Alive	0-44	Female	2013-2017	White	Oligodendroglioma	Right	Biopsy	Surgery performed	None/Unknown	No	0-39
22	Alive	0-44	Male	2013-2017	White	Astrocytoma	Not a paired site	Biopsy	Surgery performed	None/Unknown	No	0-39
2	Alive	0-44	Female	2013-2017	White	Oligodendroglioma	Left	GTR	Surgery performed	Radiation	No	≥60
8	Alive	≥75	Male	2013-2017	White	Astrocytoma	Left	GTR	Surgery performed	None/Unknown	No	≥60
1	Alive	≥75	Male	2013-2017	White	Astrocytoma	Right	STR	Surgery performed	None/Unknown	Yes	≥60
9	Alive	≥75	Male	2013-2017	White	Oligodendroglioma	Right	GTR	Surgery performed	Radiation	Yes	40-59
13	Dead	≥75	Male	2013-2017	Black	Astrocytoma	Right	GTR	Surgery performed	None/Unknown	No	≥60
81	Alive	45-59	Female	2009-2012	White	Astrocytoma	Left	GTR	Surgery performed	None/Unknown	No	40-59
54	Dead	45-59	Male	2006-2008	White	Astrocytoma	Left	Biopsy	Surgery performed	Radiation	No	0-39
141	Alive	45-59	Male	2006-2008	White	Astrocytoma	Left	Biopsy	Surgery performed	Radiation	No	0-39
134	Alive	0-44	Male	2006-2008	Black	Astrocytoma	Not a paired site	Biopsy	Surgery performed	None/Unknown	No	0-39
154	Alive	0-44	Male	2006-2008	White	Oligodendroglioma	Right	Biopsy	Surgery performed	None/Unknown	No	0-39
50	Dead	45-59	Female	2009-2012	Black	Oligodendroglioma	Left	Biopsy	Surgery performed	None/Unknown	No	40-59
23	Alive	0-44	Male	2009-2012	Asian or Pacific Islander	Oligodendroglioma	Right	Biopsy	Surgery performed	None/Unknown	Yes	40-59
5	Dead	60-74	Male	2006-2008	White	Astrocytoma	Left	Biopsy	Surgery performed	Radiation	No	40-59
137	Alive	0-44	Male	2006-2008	Black	Oligodendroglioma	Left	Biopsy	Surgery performed	Radiation	Yes	≥60
8	Dead	45-59	Male	2006-2008	White	Oligodendroglioma	Right	Biopsy	Surgery performed	None/Unknown	No	0-39
129	Alive	0-44	Male	2006-2008	White	Astrocytoma	Not a paired site	Biopsy	Surgery performed	None/Unknown	No	0-39
124	Alive	45-59	Female	2006-2008	White	Oligodendroglioma	Left	Biopsy	Surgery performed	Radiation	Yes	≥60
3	Alive	60-74	Male	2013-2017	White	Astrocytoma	Left	STR	Surgery performed	Radiation	No	0-39
22	Dead	45-59	Male	2013-2017	White	Astrocytoma	Left	STR	Surgery performed	Radiation	Yes	40-59
5	Dead	45-59	Female	2009-2012	White	Astrocytoma	Right	GTR	Surgery performed	Radiation	No	0-39
107	Dead	0-44	Male	2009-2012	White	Astrocytoma	Right	STR	Surgery performed	Radiation	Yes	≥60
117	Alive	0-44	Female	2009-2012	Black	Astrocytoma	Not a paired site	Biopsy	Surgery performed	None/Unknown	Yes	0-39
118	Alive	0-44	Male	2009-2012	White	Astrocytoma	Left	Biopsy	Surgery performed	None/Unknown	No	≥60
111	Alive	0-44	Female	2009-2012	Black	Astrocytoma	Right	Biopsy	Surgery performed	None/Unknown	No	0-39
97	Dead	0-44	Female	2009-2012	White	Oligodendroglioma	Right	Biopsy	Surgery performed	Radiation	No	40-59
104	Alive	0-44	Male	2009-2012	Black	Astrocytoma	Right	Biopsy	Surgery performed	None/Unknown	No	40-59
28	Dead	60-74	Female	2009-2012	White	Astrocytoma	Not a paired site	Biopsy	Surgery performed	Radiation	Yes	0-39
107	Alive	60-74	Female	2009-2012	Black	Oligodendroglioma	Right	Biopsy	Surgery performed	None/Unknown	No	0-39
104	Alive	0-44	Female	2009-2012	White	Astrocytoma	Not a paired site	Biopsy	Surgery performed	Radiation	No	0-39
101	Alive	0-44	Female	2009-2012	White	Oligodendroglioma	Right	STR	Surgery performed	None/Unknown	No	40-59
101	Alive	0-44	Male	2009-2012	White	Oligodendroglioma	Right	STR	Surgery performed	None/Unknown	No	0-39
99	Alive	45-59	Female	2009-2012	White	Oligodendroglioma	Left	Biopsy	Surgery performed	None/Unknown	No	0-39
17	Dead	45-59	Female	2009-2012	White	Oligodendroglioma	Left	Biopsy	Surgery performed	None/Unknown	No	0-39
9	Dead	60-74	Female	2009-2012	Black	Astrocytoma	Right	STR	Surgery performed	Radiation	No	40-59
36	Dead	0-44	Male	2009-2012	White	Astrocytoma	Left	Biopsy	Surgery performed	Radiation	No	≥60
37	Dead	0-44	Male	2009-2012	Black	Astrocytoma	Other	GTR	Surgery performed	None/Unknown	No	40-59
90	Alive	0-44	Male	2009-2012	Black	Oligodendroglioma	Right	GTR	Surgery performed	None/Unknown	No	0-39
92	Alive	0-44	Male	2009-2012	White	Oligodendroglioma	Right	GTR	Surgery performed	None/Unknown	No	0-39
87	Alive	45-59	Male	2009-2012	White	Oligodendroglioma	Left	GTR	Surgery performed	None/Unknown	No	0-39
5	Dead	≥75	Male	2009-2012	White	Astrocytoma	Right	Biopsy	Surgery performed	Radiation	Yes	40-59
92	Alive	0-44	Female	2009-2012	White	Astrocytoma	Right	STR	Surgery performed	None/Unknown	No	0-39
85	Alive	0-44	Male	2009-2012	White	Astrocytoma	Not a paired site	STR	Surgery performed	None/Unknown	No	40-59
81	Alive	0-44	Male	2009-2012	White	Astrocytoma	Not a paired site	STR	Surgery performed	Radiation	No	0-39
83	Alive	0-44	Male	2009-2012	White	Oligodendroglioma	Right	STR	Surgery performed	None/Unknown	No	0-39
57	Alive	0-44	Female	2009-2012	White	Astrocytoma	Right	STR	Surgery performed	None/Unknown	No	0-39
80	Alive	60-74	Female	2009-2012	White	Astrocytoma	Right	Biopsy	Surgery performed	None/Unknown	No	≥60
75	Alive	0-44	Male	2009-2012	Black	Astrocytoma	Right	STR	Surgery performed	None/Unknown	No	0-39
78	Alive	0-44	Male	2009-2012	White	Oligodendroglioma	Left	Biopsy	Surgery performed	None/Unknown	Yes	40-59
81	Alive	0-44	Male	2009-2012	Black	Astrocytoma	Not a paired site	Biopsy	Surgery performed	Radiation	Yes	0-39
75	Alive	60-74	Female	2009-2012	White	Oligodendroglioma	Right	STR	Surgery performed	None/Unknown	No	0-39
76	Alive	0-44	Female	2009-2012	White	Astrocytoma	Right	GTR	Surgery performed	None/Unknown	No	0-39
72	Alive	0-44	Female	2009-2012	White	Astrocytoma	Left	STR	Surgery performed	Radiation	No	0-39
45	Alive	0-44	Female	2013-2017	White	Astrocytoma	Left	Biopsy	Surgery performed	None/Unknown	No	0-39
74	Alive	0-44	Female	2009-2012	White	Oligodendroglioma	Right	STR	Surgery performed	Radiation	No	0-39
2	Dead	60-74	Male	2009-2012	White	Astrocytoma	Left	Biopsy	Surgery performed	None/Unknown	No	≥60
2	Dead	60-74	Male	2009-2012	White	Oligodendroglioma	Right	Biopsy	Surgery performed	None/Unknown	No	40-59
73	Alive	0-44	Female	2009-2012	White	Oligodendroglioma	Left	GTR	Surgery performed	None/Unknown	No	40-59
16	Dead	60-74	Female	2013-2017	White	Astrocytoma	Left	STR	Surgery performed	Radiation	Yes	0-39
71	Alive	0-44	Male	2013-2017	White	Oligodendroglioma	Left	GTR	Surgery performed	Radiation	No	40-59
[truncated: 461 more rows]
